# Supplementary material for: Genomic analysis of invasive and non-invasive disease-causing Streptococcus pneumoniae isolated from children between 2014 and 2023 in Suzhou, China
Source: Microb Genom. 2025 Jun 2;11(6):001398. doi: 10.1099/mgen.0.001398 (PMC12130468; doi:10.1099/mgen.0.001398)
Supplement: Supplementary Material 2. [file mgen-11-01398-s002.xlsx]

## Sheet: S1
SUBID	BioProject	BioSample	Accession No.	Sample_name	Country	Region	City	Facility_where_collected	Submitting_institution	Month	Year	Gender	Age_years	Age_months	Age_days	Clinical_manifestation	Source
SUB14700687	PRJNA1154805	SAMN43454432	JBHCSW000000000	spn282	China	Jiangsu	Suzhou	Children's Hospital of Soochow University	Minhang Hosptial, Fudan University	November	2014	F	1			Meningitis	Cerebrospinal fluid
SUB14700687	PRJNA1154805	SAMN43454433	JBHCSX000000000	spn360	China	Jiangsu	Suzhou	Children's Hospital of Soochow University	Minhang Hosptial, Fudan University	January	2016	F	2			Otitis media	Ear discharge
SUB14700687	PRJNA1154805	SAMN43454434	JBHCSY000000000	spn361	China	Jiangsu	Suzhou	Children's Hospital of Soochow University	Minhang Hosptial, Fudan University	January	2016	F	4			Pneumonia	Pleural Fluid
SUB14700687	PRJNA1154805	SAMN43454435	JBHCSZ000000000	spn362	China	Jiangsu	Suzhou	Children's Hospital of Soochow University	Minhang Hosptial, Fudan University	January	2016	F		10		Otitis media	Ear discharge
SUB14700687	PRJNA1154805	SAMN43454436	JBHCTA000000000	spn363	China	Jiangsu	Suzhou	Children's Hospital of Soochow University	Minhang Hosptial, Fudan University	January	2016	F	2			Otitis media	Ear discharge
SUB14700687	PRJNA1154805	SAMN43454437	JBHCTB000000000	spn364	China	Jiangsu	Suzhou	Children's Hospital of Soochow University	Minhang Hosptial, Fudan University	February	2016	M	2			Otitis media	Ear discharge
SUB14700687	PRJNA1154805	SAMN43454438	JBHCTC000000000	spn365	China	Jiangsu	Suzhou	Children's Hospital of Soochow University	Minhang Hosptial, Fudan University	February	2016	F	3			Pneumonia	Pleural Fluid
SUB14700687	PRJNA1154805	SAMN43454439	JBHCTD000000000	spn366	China	Jiangsu	Suzhou	Children's Hospital of Soochow University	Minhang Hosptial, Fudan University	May	2016	M	1			Meningitis	Cerebrospinal fluid
SUB14700687	PRJNA1154805	SAMN43454440	JBHCTE000000000	spn367	China	Jiangsu	Suzhou	Children's Hospital of Soochow University	Minhang Hosptial, Fudan University	April	2016	F		6		Otitis media	Ear discharge
SUB14700687	PRJNA1154805	SAMN43454441	JBHCTF000000000	spn368	China	Jiangsu	Suzhou	Children's Hospital of Soochow University	Minhang Hosptial, Fudan University	April	2016	F	4			Otitis media	Ear discharge
SUB14700687	PRJNA1154805	SAMN43454442	JBHCTG000000000	spn369	China	Jiangsu	Suzhou	Children's Hospital of Soochow University	Minhang Hosptial, Fudan University	April	2016	F		11		Otitis media	Ear discharge
SUB14700687	PRJNA1154805	SAMN43454443	JBHCTH000000000	spn370	China	Jiangsu	Suzhou	Children's Hospital of Soochow University	Minhang Hosptial, Fudan University	June	2016	F	9			Sepsis	Blood
SUB14700687	PRJNA1154805	SAMN43454444	JBHCTI000000000	spn371	China	Jiangsu	Suzhou	Children's Hospital of Soochow University	Minhang Hosptial, Fudan University	May	2016	M	1			Otitis media	Ear discharge
SUB14700687	PRJNA1154805	SAMN43454445	JBHCTJ000000000	spn372	China	Jiangsu	Suzhou	Children's Hospital of Soochow University	Minhang Hosptial, Fudan University	May	2016	F	3			Otitis media	Ear discharge
SUB14700687	PRJNA1154805	SAMN43454446	JBHCTK000000000	spn373	China	Jiangsu	Suzhou	Children's Hospital of Soochow University	Minhang Hosptial, Fudan University	May	2016	M	1			Otitis media	Ear discharge
SUB14700687	PRJNA1154805	SAMN43454447	JBHCTL000000000	spn374	China	Jiangsu	Suzhou	Children's Hospital of Soochow University	Minhang Hosptial, Fudan University	June	2016	F		8		Otitis media	Ear discharge
SUB14700687	PRJNA1154805	SAMN43454448	JBHCTM000000000	spn375	China	Jiangsu	Suzhou	Children's Hospital of Soochow University	Minhang Hosptial, Fudan University	April	2016	F		11		Sepsis	Blood
SUB14700687	PRJNA1154805	SAMN43454449	JBHCTN000000000	spn376	China	Jiangsu	Suzhou	Children's Hospital of Soochow University	Minhang Hosptial, Fudan University	July	2016	F		6		Meningitis	Cerebrospinal fluid
SUB14700687	PRJNA1154805	SAMN43454450	JBHCTO000000000	spn377	China	Jiangsu	Suzhou	Children's Hospital of Soochow University	Minhang Hosptial, Fudan University	July	2016	M	2			Otitis media	Ear discharge
SUB14700687	PRJNA1154805	SAMN43454451	JBHCTP000000000	spn378	China	Jiangsu	Suzhou	Children's Hospital of Soochow University	Minhang Hosptial, Fudan University	July	2016	F	1			Otitis media	Ear discharge
SUB14700687	PRJNA1154805	SAMN43454452	JBHCTQ000000000	spn379	China	Jiangsu	Suzhou	Children's Hospital of Soochow University	Minhang Hosptial, Fudan University	July	2016	M		4		Otitis media	Ear discharge
SUB14700687	PRJNA1154805	SAMN43454453	JBHCTR000000000	spn380	China	Jiangsu	Suzhou	Children's Hospital of Soochow University	Minhang Hosptial, Fudan University	August	2016	F	2			Otitis media	Ear discharge
SUB14700687	PRJNA1154805	SAMN43454454	JBHCTS000000000	spn381	China	Jiangsu	Suzhou	Children's Hospital of Soochow University	Minhang Hosptial, Fudan University	August	2016	M	5			Sepsis	Blood
SUB14700687	PRJNA1154805	SAMN43454455	JBHCTT000000000	spn382	China	Jiangsu	Suzhou	Children's Hospital of Soochow University	Minhang Hosptial, Fudan University	September	2016	M		7		Otitis media	Ear discharge
SUB14700687	PRJNA1154805	SAMN43454456	JBHCTU000000000	spn383	China	Jiangsu	Suzhou	Children's Hospital of Soochow University	Minhang Hosptial, Fudan University	September	2016	F	5			Sepsis	Blood
SUB14700687	PRJNA1154805	SAMN43454457	JBHCTV000000000	spn384	China	Jiangsu	Suzhou	Children's Hospital of Soochow University	Minhang Hosptial, Fudan University	September	2016	M		7		Otitis media	Ear discharge
SUB14700687	PRJNA1154805	SAMN43454458	JBHCTW000000000	spn385	China	Jiangsu	Suzhou	Children's Hospital of Soochow University	Minhang Hosptial, Fudan University	September	2016	M	3			Otitis media	Ear discharge
SUB14700687	PRJNA1154805	SAMN43454459	JBHCTX000000000	spn386	China	Jiangsu	Suzhou	Children's Hospital of Soochow University	Minhang Hosptial, Fudan University	September	2016	M	3			Sepsis	Blood
SUB14700687	PRJNA1154805	SAMN43454460	JBHCTY000000000	spn387	China	Jiangsu	Suzhou	Children's Hospital of Soochow University	Minhang Hosptial, Fudan University	October	2016	F	3			Otitis media	Ear discharge
SUB14700687	PRJNA1154805	SAMN43454461	JBHCTZ000000000	spn388	China	Jiangsu	Suzhou	Children's Hospital of Soochow University	Minhang Hosptial, Fudan University	October	2016	F		6		Otitis media	Ear discharge
SUB14700687	PRJNA1154805	SAMN43454462	JBHCUA000000000	spn389	China	Jiangsu	Suzhou	Children's Hospital of Soochow University	Minhang Hosptial, Fudan University	October	2016	F	5			Otitis media	Ear discharge
SUB14700687	PRJNA1154805	SAMN43454463	JBHCUB000000000	spn391	China	Jiangsu	Suzhou	Children's Hospital of Soochow University	Minhang Hosptial, Fudan University	October	2016	M	2			Otitis media	Ear discharge
SUB14700687	PRJNA1154805	SAMN43454464	JBHCUC000000000	spn392	China	Jiangsu	Suzhou	Children's Hospital of Soochow University	Minhang Hosptial, Fudan University	November	2016	M	4			Otitis media	Ear discharge
SUB14700687	PRJNA1154805	SAMN43454465	JBHCUD000000000	spn393	China	Jiangsu	Suzhou	Children's Hospital of Soochow University	Minhang Hosptial, Fudan University	November	2016	M	6			Sepsis	Blood
SUB14700687	PRJNA1154805	SAMN43454466	JBHCUE000000000	spn394	China	Jiangsu	Suzhou	Children's Hospital of Soochow University	Minhang Hosptial, Fudan University	November	2016	M	4			Meningitis	Blood
SUB14700687	PRJNA1154805	SAMN43454467	JBHCUF000000000	spn395	China	Jiangsu	Suzhou	Children's Hospital of Soochow University	Minhang Hosptial, Fudan University	November	2016	M		7		Otitis media	Ear discharge
SUB14700687	PRJNA1154805	SAMN43454468	JBHCUG000000000	spn396	China	Jiangsu	Suzhou	Children's Hospital of Soochow University	Minhang Hosptial, Fudan University	November	2016	F	1			Otitis media	Ear discharge
SUB14700687	PRJNA1154805	SAMN43454469	JBHCUH000000000	spn397	China	Jiangsu	Suzhou	Children's Hospital of Soochow University	Minhang Hosptial, Fudan University	November	2016	F	3			Otitis media	Ear discharge
SUB14700687	PRJNA1154805	SAMN43454470	JBHCUI000000000	spn398	China	Jiangsu	Suzhou	Children's Hospital of Soochow University	Minhang Hosptial, Fudan University	November	2016	F		5		Sepsis	Blood
SUB14700687	PRJNA1154805	SAMN43454471	JBHCUJ000000000	spn399	China	Jiangsu	Suzhou	Children's Hospital of Soochow University	Minhang Hosptial, Fudan University	November	2016	F		9		Otitis media	Ear discharge
SUB14700687	PRJNA1154805	SAMN43454472	JBHCUK000000000	spn400	China	Jiangsu	Suzhou	Children's Hospital of Soochow University	Minhang Hosptial, Fudan University	November	2016	M	4			Otitis media	Ear discharge
SUB14700687	PRJNA1154805	SAMN43454473	JBHCUL000000000	spn401	China	Jiangsu	Suzhou	Children's Hospital of Soochow University	Minhang Hosptial, Fudan University	November	2016	M	1			Otitis media	Ear discharge
SUB14700687	PRJNA1154805	SAMN43454474	JBHCUM000000000	spn402	China	Jiangsu	Suzhou	Children's Hospital of Soochow University	Minhang Hosptial, Fudan University	November	2016	M		9		Otitis media	Ear discharge
SUB14700687	PRJNA1154805	SAMN43454475	JBHCUN000000000	spn403	China	Jiangsu	Suzhou	Children's Hospital of Soochow University	Minhang Hosptial, Fudan University	June	2017	F		7		Otitis media	Ear discharge
SUB14700687	PRJNA1154805	SAMN43454476	JBHCUO000000000	spn404	China	Jiangsu	Suzhou	Children's Hospital of Soochow University	Minhang Hosptial, Fudan University	June	2017	F	5			Otitis media	Ear discharge
SUB14700687	PRJNA1154805	SAMN43454477	JBHCUP000000000	spn405	China	Jiangsu	Suzhou	Children's Hospital of Soochow University	Minhang Hosptial, Fudan University	July	2017	M	4			Sepsis	Blood
SUB14700687	PRJNA1154805	SAMN43454478	JBHCUQ000000000	spn406	China	Jiangsu	Suzhou	Children's Hospital of Soochow University	Minhang Hosptial, Fudan University	July	2017	M	4			Meningitis	Cerebrospinal fluid
SUB14700687	PRJNA1154805	SAMN43454479	JBHCUR000000000	spn407	China	Jiangsu	Suzhou	Children's Hospital of Soochow University	Minhang Hosptial, Fudan University	July	2017	M	6			Otitis media	Ear discharge
SUB14700687	PRJNA1154805	SAMN43454480	JBHCUS000000000	spn408	China	Jiangsu	Suzhou	Children's Hospital of Soochow University	Minhang Hosptial, Fudan University	July	2017	M	1			Otitis media	Ear discharge
SUB14700687	PRJNA1154805	SAMN43454481	JBHCUT000000000	spn409	China	Jiangsu	Suzhou	Children's Hospital of Soochow University	Minhang Hosptial, Fudan University	August	2017	M		7		Otitis media	Ear discharge
SUB14700687	PRJNA1154805	SAMN43454482	JBHCUU000000000	spn410	China	Jiangsu	Suzhou	Children's Hospital of Soochow University	Minhang Hosptial, Fudan University	August	2017	M	9			Sepsis	Blood
SUB14700687	PRJNA1154805	SAMN43454483	JBHCUV000000000	spn411	China	Jiangsu	Suzhou	Children's Hospital of Soochow University	Minhang Hosptial, Fudan University	September	2017	M		8		Otitis media	Ear discharge
SUB14700687	PRJNA1154805	SAMN43454484	JBHCUW000000000	spn412	China	Jiangsu	Suzhou	Children's Hospital of Soochow University	Minhang Hosptial, Fudan University	September	2017	F		10		Otitis media	Ear discharge
SUB14700687	PRJNA1154805	SAMN43454485	JBHCUX000000000	spn413	China	Jiangsu	Suzhou	Children's Hospital of Soochow University	Minhang Hosptial, Fudan University	September	2017	M	3			Otitis media	Ear discharge
SUB14700687	PRJNA1154805	SAMN43454486	JBHCUY000000000	spn415	China	Jiangsu	Suzhou	Children's Hospital of Soochow University	Minhang Hosptial, Fudan University	October	2017	F	3			Otitis media	Ear discharge
SUB14700687	PRJNA1154805	SAMN43454487	JBHCUZ000000000	spn416	China	Jiangsu	Suzhou	Children's Hospital of Soochow University	Minhang Hosptial, Fudan University	October	2017	M		10		Otitis media	Joint fluid/pus
SUB14700687	PRJNA1154805	SAMN43454488	JBHCVA000000000	spn417	China	Jiangsu	Suzhou	Children's Hospital of Soochow University	Minhang Hosptial, Fudan University	October	2017	F		7		Otitis media	Ear discharge
SUB14700687	PRJNA1154805	SAMN43454489	JBHCVB000000000	spn418	China	Jiangsu	Suzhou	Children's Hospital of Soochow University	Minhang Hosptial, Fudan University	October	2017	F	4			Sepsis	Blood
SUB14700687	PRJNA1154805	SAMN43454490	JBHCVC000000000	spn419	China	Jiangsu	Suzhou	Children's Hospital of Soochow University	Minhang Hosptial, Fudan University	October	2017	F		12		Otitis media	Ear discharge
SUB14700687	PRJNA1154805	SAMN43454491	JBHCVD000000000	spn420	China	Jiangsu	Suzhou	Children's Hospital of Soochow University	Minhang Hosptial, Fudan University	October	2017	M		6		Otitis media	Ear discharge
SUB14700687	PRJNA1154805	SAMN43454492	JBHCVE000000000	spn421	China	Jiangsu	Suzhou	Children's Hospital of Soochow University	Minhang Hosptial, Fudan University	November	2017	M	3			Otitis media	Ear discharge
SUB14700687	PRJNA1154805	SAMN43454493	JBHCVF000000000	spn422	China	Jiangsu	Suzhou	Children's Hospital of Soochow University	Minhang Hosptial, Fudan University	November	2017	M		7		Otitis media	Ear discharge
SUB14700687	PRJNA1154805	SAMN43454494	JBHCVG000000000	spn423	China	Jiangsu	Suzhou	Children's Hospital of Soochow University	Minhang Hosptial, Fudan University	November	2017	M		9		Otitis media	Ear discharge
SUB14700687	PRJNA1154805	SAMN43454495	JBHCVH000000000	spn424	China	Jiangsu	Suzhou	Children's Hospital of Soochow University	Minhang Hosptial, Fudan University	November	2017	M	5			Otitis media	Ear discharge
SUB14700687	PRJNA1154805	SAMN43454496	JBHCVI000000000	spn425	China	Jiangsu	Suzhou	Children's Hospital of Soochow University	Minhang Hosptial, Fudan University	November	2017	M		8		Otitis media	Ear discharge
SUB14700687	PRJNA1154805	SAMN43454497	JBHCVJ000000000	spn426	China	Jiangsu	Suzhou	Children's Hospital of Soochow University	Minhang Hosptial, Fudan University	November	2017	M		12		Otitis media	Ear discharge
SUB14700687	PRJNA1154805	SAMN43454498	JBHCVK000000000	spn427	China	Jiangsu	Suzhou	Children's Hospital of Soochow University	Minhang Hosptial, Fudan University	November	2017	M	1			Otitis media	Ear discharge
SUB14700687	PRJNA1154805	SAMN43454499	JBHCVL000000000	spn428	China	Jiangsu	Suzhou	Children's Hospital of Soochow University	Minhang Hosptial, Fudan University	November	2017	M	1			Otitis media	Ear discharge
SUB14700687	PRJNA1154805	SAMN43454500	JBHCVM000000000	spn429	China	Jiangsu	Suzhou	Children's Hospital of Soochow University	Minhang Hosptial, Fudan University	November	2017	F	1			Otitis media	Ear discharge
SUB14700687	PRJNA1154805	SAMN43454501	JBHCVN000000000	spn430	China	Jiangsu	Suzhou	Children's Hospital of Soochow University	Minhang Hosptial, Fudan University	November	2017	F		8		Otitis media	Ear discharge
SUB14700687	PRJNA1154805	SAMN43454502	JBHCVO000000000	spn431	China	Jiangsu	Suzhou	Children's Hospital of Soochow University	Minhang Hosptial, Fudan University	December	2017	F	3			Otitis media	Ear discharge
SUB14700687	PRJNA1154805	SAMN43454503	JBHCVP000000000	spn432	China	Jiangsu	Suzhou	Children's Hospital of Soochow University	Minhang Hosptial, Fudan University	December	2017	F		10		Otitis media	Ear discharge
SUB14700687	PRJNA1154805	SAMN43454504	JBHCVQ000000000	spn433	China	Jiangsu	Suzhou	Children's Hospital of Soochow University	Minhang Hosptial, Fudan University	December	2017	M	2			Otitis media	Ear discharge
SUB14700687	PRJNA1154805	SAMN43454505	JBHCVR000000000	spn435	China	Jiangsu	Suzhou	Children's Hospital of Soochow University	Minhang Hosptial, Fudan University	December	2017	M	3			Pneumonia	Pleural Fluid
SUB14700687	PRJNA1154805	SAMN43454506	JBHCVS000000000	spn436	China	Jiangsu	Suzhou	Children's Hospital of Soochow University	Minhang Hosptial, Fudan University	November	2015	M	4			Meningitis	Cerebrospinal fluid
SUB14700687	PRJNA1154805	SAMN43454507	JBHCVT000000000	spn437	China	Jiangsu	Suzhou	Children's Hospital of Soochow University	Minhang Hosptial, Fudan University	November	2015	F	3			Otitis media	Ear discharge
SUB14700687	PRJNA1154805	SAMN43454508	JBHCVU000000000	spn438	China	Jiangsu	Suzhou	Children's Hospital of Soochow University	Minhang Hosptial, Fudan University	November	2015	F		10		Otitis media	Ear discharge
SUB14700687	PRJNA1154805	SAMN43454509	JBHCVV000000000	spn439	China	Jiangsu	Suzhou	Children's Hospital of Soochow University	Minhang Hosptial, Fudan University	November	2015	F		7		Otitis media	Ear discharge
SUB14700687	PRJNA1154805	SAMN43454510	JBHCVW000000000	spn440	China	Jiangsu	Suzhou	Children's Hospital of Soochow University	Minhang Hosptial, Fudan University	December	2015	M		9		Otitis media	Ear discharge
SUB14700687	PRJNA1154805	SAMN43454511	JBHCVX000000000	spn441	China	Jiangsu	Suzhou	Children's Hospital of Soochow University	Minhang Hosptial, Fudan University	December	2015	M		10		Otitis media	Ear discharge
SUB14700687	PRJNA1154805	SAMN43454512	JBHCVY000000000	spn442	China	Jiangsu	Suzhou	Children's Hospital of Soochow University	Minhang Hosptial, Fudan University	December	2015	F	1			Otitis media	Ear discharge
SUB14700687	PRJNA1154805	SAMN43454513	JBHCVZ000000000	spn443	China	Jiangsu	Suzhou	Children's Hospital of Soochow University	Minhang Hosptial, Fudan University	December	2015	M		5		Otitis media	Ear discharge
SUB14700687	PRJNA1154805	SAMN43454514	JBHCWA000000000	spn444	China	Jiangsu	Suzhou	Children's Hospital of Soochow University	Minhang Hosptial, Fudan University	December	2015	F	1			Otitis media	Ear discharge
SUB14700687	PRJNA1154805	SAMN43454515	JBHCWB000000000	spn445	China	Jiangsu	Suzhou	Children's Hospital of Soochow University	Minhang Hosptial, Fudan University	December	2015	F	1			Otitis media	Ear discharge
SUB14700687	PRJNA1154805	SAMN43454516	JBHCWC000000000	spn446	China	Jiangsu	Suzhou	Children's Hospital of Soochow University	Minhang Hosptial, Fudan University	December	2015	F		10		Otitis media	Ear discharge
SUB14700687	PRJNA1154805	SAMN43454517	JBHCWD000000000	spn447	China	Jiangsu	Suzhou	Children's Hospital of Soochow University	Minhang Hosptial, Fudan University	December	2015	M		7		Otitis media	Ear discharge
SUB14700687	PRJNA1154805	SAMN43454518	JBHCWE000000000	spn448	China	Jiangsu	Suzhou	Children's Hospital of Soochow University	Minhang Hosptial, Fudan University	February	2015	M	2			Sepsis	Blood
SUB14700687	PRJNA1154805	SAMN43454519	JBHCWF000000000	spn449	China	Jiangsu	Suzhou	Children's Hospital of Soochow University	Minhang Hosptial, Fudan University	February	2015	M	2			Otitis media	Ear discharge
SUB14700687	PRJNA1154805	SAMN43454520	JBHCWG000000000	spn450	China	Jiangsu	Suzhou	Children's Hospital of Soochow University	Minhang Hosptial, Fudan University	November	2020	M	3			Bacteremia	Blood
SUB14700687	PRJNA1154805	SAMN43454521	JBHCWH000000000	spn451	China	Jiangsu	Suzhou	Children's Hospital of Soochow University	Minhang Hosptial, Fudan University	October	2020	F	3			UTI	Blood
SUB14700687	PRJNA1154805	SAMN43454522	JBHCWI000000000	spn452	China	Jiangsu	Suzhou	Children's Hospital of Soochow University	Minhang Hosptial, Fudan University	November	2020	F	3			Sepsis	Blood
SUB14700687	PRJNA1154805	SAMN43454523	JBHCWJ000000000	spn453	China	Jiangsu	Suzhou	Children's Hospital of Soochow University	Minhang Hosptial, Fudan University	November	2020	F	5			Sepsis	Blood
SUB14700687	PRJNA1154805	SAMN43454524	JBHCWK000000000	spn454	China	Jiangsu	Suzhou	Children's Hospital of Soochow University	Minhang Hosptial, Fudan University	November	2020	F	3			Meningitis	Cerebrospinal fluid
SUB14700687	PRJNA1154805	SAMN43454525	JBHCWL000000000	spn455	China	Jiangsu	Suzhou	Children's Hospital of Soochow University	Minhang Hosptial, Fudan University	December	2020	M	3			Sepsis	Cerebrospinal fluid
SUB14700687	PRJNA1154805	SAMN43454526	JBHCWM000000000	spn456	China	Jiangsu	Suzhou	Children's Hospital of Soochow University	Minhang Hosptial, Fudan University	June	2021	F	4			Sepsis	Blood
SUB14700687	PRJNA1154805	SAMN43454527	JBHCWN000000000	spn457	China	Jiangsu	Suzhou	Children's Hospital of Soochow University	Minhang Hosptial, Fudan University	January	2021	M	5			Meningitis	Cerebrospinal fluid
SUB14700687	PRJNA1154805	SAMN43454528	JBHCWO000000000	spn458	China	Jiangsu	Suzhou	Children's Hospital of Soochow University	Minhang Hosptial, Fudan University	January	2021	M	3			Bacteremia	Blood
SUB14700687	PRJNA1154805	SAMN43454529	JBHCWP000000000	spn459	China	Jiangsu	Suzhou	Children's Hospital of Soochow University	Minhang Hosptial, Fudan University	January	2021	M	4			Meningitis	Cerebrospinal fluid
SUB14700687	PRJNA1154805	SAMN43454530	JBHCWQ000000000	spn460	China	Jiangsu	Suzhou	Children's Hospital of Soochow University	Minhang Hosptial, Fudan University	February	2021	M		9		Sepsis	Blood
SUB14700687	PRJNA1154805	SAMN43454531	JBHCWR000000000	spn461	China	Jiangsu	Suzhou	Children's Hospital of Soochow University	Minhang Hosptial, Fudan University	December	2021	M	3			Meningitis	Cerebrospinal fluid
SUB14700687	PRJNA1154805	SAMN43454532	JBHCWS000000000	spn462	China	Jiangsu	Suzhou	Children's Hospital of Soochow University	Minhang Hosptial, Fudan University	November	2021	F	5			Sepsis	Blood
SUB14700687	PRJNA1154805	SAMN43454533	JBHCWT000000000	spn463	China	Jiangsu	Suzhou	Children's Hospital of Soochow University	Minhang Hosptial, Fudan University	February	2021	F	8			Meningitis	Cerebrospinal fluid
SUB14700687	PRJNA1154805	SAMN43454534	JBHCWU000000000	spn464	China	Jiangsu	Suzhou	Children's Hospital of Soochow University	Minhang Hosptial, Fudan University	February	2021	M	2			Meningitis	Cerebrospinal fluid
SUB14700687	PRJNA1154805	SAMN43454535	JBHCWV000000000	spn465	China	Jiangsu	Suzhou	Children's Hospital of Soochow University	Minhang Hosptial, Fudan University	September	2021	M	6			Sepsis	Blood
SUB14700687	PRJNA1154805	SAMN43454536	JBHCWW000000000	spn466	China	Jiangsu	Suzhou	Children's Hospital of Soochow University	Minhang Hosptial, Fudan University	January	2020	M	9			Meningitis	Cerebrospinal fluid
SUB14700687	PRJNA1154805	SAMN43454537	JBHCWX000000000	spn467	China	Jiangsu	Suzhou	Children's Hospital of Soochow University	Minhang Hosptial, Fudan University	January	2020	M	6			Meningitis	Blood
SUB14700687	PRJNA1154805	SAMN43454538	JBHCWY000000000	spn468	China	Jiangsu	Suzhou	Children's Hospital of Soochow University	Minhang Hosptial, Fudan University	February	2020	M	10			Sepsis	Blood
SUB14700687	PRJNA1154805	SAMN43454539	JBHCWZ000000000	spn469	China	Jiangsu	Suzhou	Children's Hospital of Soochow University	Minhang Hosptial, Fudan University	April	2020	M		12		Meningitis	Cerebrospinal fluid
SUB14700687	PRJNA1154805	SAMN43454540	JBHCXA000000000	spn470	China	Jiangsu	Suzhou	Children's Hospital of Soochow University	Minhang Hosptial, Fudan University	December	2021	F	3			Bronchitis	Blood
SUB14700687	PRJNA1154805	SAMN43454541	JBHCXB000000000	spn471	China	Jiangsu	Suzhou	Children's Hospital of Soochow University	Minhang Hosptial, Fudan University	December	2021	F	6			Pneumonia	Blood
SUB14700687	PRJNA1154805	SAMN43454542	JBHCXC000000000	spn472	China	Jiangsu	Suzhou	Children's Hospital of Soochow University	Minhang Hosptial, Fudan University	January	2022	F			11	Other	Other
SUB14700687	PRJNA1154805	SAMN43454543	JBHCXD000000000	spn473	China	Jiangsu	Suzhou	Children's Hospital of Soochow University	Minhang Hosptial, Fudan University	January	2022	M	5			Meningitis	Cerebrospinal fluid
SUB14700687	PRJNA1154805	SAMN43454544	JBHCXE000000000	spn474	China	Jiangsu	Suzhou	Children's Hospital of Soochow University	Minhang Hosptial, Fudan University	April	2017	M		4		Meningitis	Cerebrospinal fluid
SUB14700687	PRJNA1154805	SAMN43454545	JBHCXF000000000	spn475	China	Jiangsu	Suzhou	Children's Hospital of Soochow University	Minhang Hosptial, Fudan University	June	2022	F	2			Meningitis	Cerebrospinal fluid
SUB14700687	PRJNA1154805	SAMN43454546	JBHCXG000000000	spn476	China	Jiangsu	Suzhou	Children's Hospital of Soochow University	Minhang Hosptial, Fudan University	July	2022	M	11			Sepsis	Blood
SUB14700687	PRJNA1154805	SAMN43454547	JBHCXH000000000	spn477	China	Jiangsu	Suzhou	Children's Hospital of Soochow University	Minhang Hosptial, Fudan University	July	2022	M	4			Sepsis	Blood
SUB14700687	PRJNA1154805	SAMN43454548	JBHCXI000000000	spn478	China	Jiangsu	Suzhou	Children's Hospital of Soochow University	Minhang Hosptial, Fudan University	January	2022	F	4			Otitis media	Ear discharge
SUB14700687	PRJNA1154805	SAMN43454549	JBHCXJ000000000	spn479	China	Jiangsu	Suzhou	Children's Hospital of Soochow University	Minhang Hosptial, Fudan University	November	2021	M	3			Meningitis	Cerebrospinal fluid
SUB14700687	PRJNA1154805	SAMN43454550	JBHCXK000000000	spn480	China	Jiangsu	Suzhou	Children's Hospital of Soochow University	Minhang Hosptial, Fudan University	June	2017	M	4			Meningitis	Cerebrospinal fluid
SUB14700687	PRJNA1154805	SAMN43454551	JBHCXL000000000	spn481	China	Jiangsu	Suzhou	Children's Hospital of Soochow University	Minhang Hosptial, Fudan University	May	2017	M	4			Meningitis	Blood
SUB14700687	PRJNA1154805	SAMN43454552	JBHCXM000000000	spn482	China	Jiangsu	Suzhou	Children's Hospital of Soochow University	Minhang Hosptial, Fudan University	March	2017	M	5			Sepsis	Blood
SUB14700687	PRJNA1154805	SAMN43454553	JBHCXN000000000	spn483	China	Jiangsu	Suzhou	Children's Hospital of Soochow University	Minhang Hosptial, Fudan University	December	2016	F	3			Bronchitis	Blood
SUB14700687	PRJNA1154805	SAMN43454554	JBHCXO000000000	spn484	China	Jiangsu	Suzhou	Children's Hospital of Soochow University	Minhang Hosptial, Fudan University	March	2017	M		5		Meningitis	Cerebrospinal fluid
SUB14700687	PRJNA1154805	SAMN43454555	JBHCXP000000000	spn485	China	Jiangsu	Suzhou	Children's Hospital of Soochow University	Minhang Hosptial, Fudan University	December	2016	F		5		Meningitis	Cerebrospinal fluid
SUB14700687	PRJNA1154805	SAMN43454556	JBHCXQ000000000	spn486	China	Jiangsu	Suzhou	Children's Hospital of Soochow University	Minhang Hosptial, Fudan University	December	2016	F			2	Meningitis	Blood
SUB14700687	PRJNA1154805	SAMN43454557	JBHCXR000000000	spn487	China	Jiangsu	Suzhou	Children's Hospital of Soochow University	Minhang Hosptial, Fudan University	August	2023	F	2			Otitis media	Ear discharge
SUB14700687	PRJNA1154805	SAMN43454558	JBHCXS000000000	spn488	China	Jiangsu	Suzhou	Children's Hospital of Soochow University	Minhang Hosptial, Fudan University	August	2023	F	4			Otitis media	Ear discharge
SUB14700687	PRJNA1154805	SAMN43454559	JBHCXT000000000	spn489	China	Jiangsu	Suzhou	Children's Hospital of Soochow University	Minhang Hosptial, Fudan University	August	2023	M	3			Otitis media	Ear discharge
SUB14700687	PRJNA1154805	SAMN43454560	JBHCXU000000000	spn490	China	Jiangsu	Suzhou	Children's Hospital of Soochow University	Minhang Hosptial, Fudan University	August	2023	F	4			Sepsis	Blood
SUB14700687	PRJNA1154805	SAMN43454561	JBHCXV000000000	spn491	China	Jiangsu	Suzhou	Children's Hospital of Soochow University	Minhang Hosptial, Fudan University	January	2016	M	4			Otitis media	Ear discharge
SUB14700687	PRJNA1154805	SAMN43454562	JBHCXW000000000	spn492	China	Jiangsu	Suzhou	Children's Hospital of Soochow University	Minhang Hosptial, Fudan University	February	2016	M	2			Otitis media	Ear discharge
SUB14700687	PRJNA1154805	SAMN43454563	JBHCXX000000000	spn493	China	Jiangsu	Suzhou	Children's Hospital of Soochow University	Minhang Hosptial, Fudan University	July	2016	M		7		Otitis media	Ear discharge
SUB14700687	PRJNA1154805	SAMN43454564	JBHCXY000000000	spn494	China	Jiangsu	Suzhou	Children's Hospital of Soochow University	Minhang Hosptial, Fudan University	September	2016	F	4			Sepsis	Blood
SUB14700687	PRJNA1154805	SAMN43454565	JBHCXZ000000000	spn495	China	Jiangsu	Suzhou	Children's Hospital of Soochow University	Minhang Hosptial, Fudan University	July	2017	F	4			Otitis media	Ear discharge
SUB14700687	PRJNA1154805	SAMN43454566	JBHCYA000000000	spn496	China	Jiangsu	Suzhou	Children's Hospital of Soochow University	Minhang Hosptial, Fudan University	October	2017	M	4			Other	Pleural Fluid
SUB14700687	PRJNA1154805	SAMN43454567	JBHCYB000000000	spn497	China	Jiangsu	Suzhou	Children's Hospital of Soochow University	Minhang Hosptial, Fudan University	November	2017	F	3			Meningitis	Cerebrospinal fluid
SUB14700687	PRJNA1154805	SAMN43454568	JBHCYC000000000	spn498	China	Jiangsu	Suzhou	Children's Hospital of Soochow University	Minhang Hosptial, Fudan University	October	2015	F	3			Pneumonia	Blood
SUB14700687	PRJNA1154805	SAMN43454569	JBHCYD000000000	spn499	China	Jiangsu	Suzhou	Children's Hospital of Soochow University	Minhang Hosptial, Fudan University	November	2015	M	9			Meningitis	Cerebrospinal fluid
SUB14700687	PRJNA1154805	SAMN43454570	JBHCYE000000000	spn500	China	Jiangsu	Suzhou	Children's Hospital of Soochow University	Minhang Hosptial, Fudan University	November	2015	M		11		Otitis media	Ear discharge
SUB14700687	PRJNA1154805	SAMN43454571	JBHCYF000000000	spn501	China	Jiangsu	Suzhou	Children's Hospital of Soochow University	Minhang Hosptial, Fudan University	November	2015	F	2			Meningitis	Blood
SUB14700687	PRJNA1154805	SAMN43454572	JBHCYG000000000	spn502	China	Jiangsu	Suzhou	Children's Hospital of Soochow University	Minhang Hosptial, Fudan University	November	2015	F	2			Meningitis	Cerebrospinal fluid
SUB14700687	PRJNA1154805	SAMN43454573	JBHCYH000000000	spn503	China	Jiangsu	Suzhou	Children's Hospital of Soochow University	Minhang Hosptial, Fudan University	November	2015	M		3		Meningitis	Blood
SUB14700687	PRJNA1154805	SAMN43454574	JBHCYI000000000	spn504	China	Jiangsu	Suzhou	Children's Hospital of Soochow University	Minhang Hosptial, Fudan University	November	2015	M	1			Otitis media	Ear discharge
SUB14700687	PRJNA1154805	SAMN43454575	JBHCYJ000000000	spn505	China	Jiangsu	Suzhou	Children's Hospital of Soochow University	Minhang Hosptial, Fudan University	December	2015	F	3			Bronchitis	Blood
SUB14700687	PRJNA1154805	SAMN43454576	JBHCYK000000000	spn506	China	Jiangsu	Suzhou	Children's Hospital of Soochow University	Minhang Hosptial, Fudan University	December	2015	F	3			Otitis media	Ear discharge
SUB14700687	PRJNA1154805	SAMN43454577	JBHCYL000000000	spn507	China	Jiangsu	Suzhou	Children's Hospital of Soochow University	Minhang Hosptial, Fudan University	December	2015	F		6		Meningitis	Cerebrospinal fluid
SUB14700687	PRJNA1154805	SAMN43454578	JBHCYM000000000	spn508	China	Jiangsu	Suzhou	Children's Hospital of Soochow University	Minhang Hosptial, Fudan University	December	2015	F	1			Otitis media	Ear discharge
SUB14700687	PRJNA1154805	SAMN43454579	JBHCYN000000000	spn509	China	Jiangsu	Suzhou	Children's Hospital of Soochow University	Minhang Hosptial, Fudan University	December	2015	M	1			Meningitis	Blood
SUB14700687	PRJNA1154805	SAMN43454580	JBHCYO000000000	spn510	China	Jiangsu	Suzhou	Children's Hospital of Soochow University	Minhang Hosptial, Fudan University	December	2015	M	1			Meningitis	Cerebrospinal fluid
SUB14700687	PRJNA1154805	SAMN43454581	JBHCYP000000000	spn511	China	Jiangsu	Suzhou	Children's Hospital of Soochow University	Minhang Hosptial, Fudan University	December	2015	M	3			Other	Joint fluid/pus
SUB14700687	PRJNA1154805	SAMN43454582	JBHCYQ000000000	spn512	China	Jiangsu	Suzhou	Children's Hospital of Soochow University	Minhang Hosptial, Fudan University	October	2015	M	4			Meningitis	Blood
SUB14700687	PRJNA1154805	SAMN43454583	JBHCYR000000000	spn513	China	Jiangsu	Suzhou	Children's Hospital of Soochow University	Minhang Hosptial, Fudan University	October	2015	M	4			Meningitis	Cerebrospinal fluid
SUB14700687	PRJNA1154805	SAMN43454584	JBHCYS000000000	spn514	China	Jiangsu	Suzhou	Children's Hospital of Soochow University	Minhang Hosptial, Fudan University	October	2015	M	3			Otitis media	Ear discharge
SUB14700687	PRJNA1154805	SAMN43454585	JBHCYT000000000	spn515	China	Jiangsu	Suzhou	Children's Hospital of Soochow University	Minhang Hosptial, Fudan University	July	2015	M		11		Otitis media	Ear discharge
SUB14700687	PRJNA1154805	SAMN43454586	JBHCYU000000000	spn516	China	Jiangsu	Suzhou	Children's Hospital of Soochow University	Minhang Hosptial, Fudan University	July	2015	M	2			Meningitis	Cerebrospinal fluid
SUB14700687	PRJNA1154805	SAMN43454587	JBHCYV000000000	spn517	China	Jiangsu	Suzhou	Children's Hospital of Soochow University	Minhang Hosptial, Fudan University	June	2015	F	1			Otitis media	Ear discharge
SUB14700687	PRJNA1154805	SAMN43454588	JBHCYW000000000	spn518	China	Jiangsu	Suzhou	Children's Hospital of Soochow University	Minhang Hosptial, Fudan University	June	2015	M	3			Pneumonia	Pleural Fluid
SUB14700687	PRJNA1154805	SAMN43454589	JBHCYX000000000	spn519	China	Jiangsu	Suzhou	Children's Hospital of Soochow University	Minhang Hosptial, Fudan University	June	2015	F	3			Otitis media	Ear discharge
SUB14700687	PRJNA1154805	SAMN43454590	JBHCYY000000000	spn520	China	Jiangsu	Suzhou	Children's Hospital of Soochow University	Minhang Hosptial, Fudan University	June	2015	M	2			Otitis media	Ear discharge
SUB14700687	PRJNA1154805	SAMN43454591	JBHCYZ000000000	spn521	China	Jiangsu	Suzhou	Children's Hospital of Soochow University	Minhang Hosptial, Fudan University	June	2015	F	3			Otitis media	Ear discharge
SUB14700687	PRJNA1154805	SAMN43454592	JBHCZA000000000	spn522	China	Jiangsu	Suzhou	Children's Hospital of Soochow University	Minhang Hosptial, Fudan University	June	2015	F	2			Bacteremia	Blood
SUB14700687	PRJNA1154805	SAMN43454593	JBHCZB000000000	spn523	China	Jiangsu	Suzhou	Children's Hospital of Soochow University	Minhang Hosptial, Fudan University	May	2015	M	4			Otitis media	Ear discharge
SUB14700687	PRJNA1154805	SAMN43454594	JBHCZC000000000	spn524	China	Jiangsu	Suzhou	Children's Hospital of Soochow University	Minhang Hosptial, Fudan University	May	2015	M		8		Otitis media	Ear discharge
SUB14700687	PRJNA1154805	SAMN43454595	JBHCZD000000000	spn525	China	Jiangsu	Suzhou	Children's Hospital of Soochow University	Minhang Hosptial, Fudan University	April	2015	F	5			Meningitis	Cerebrospinal fluid
SUB14700687	PRJNA1154805	SAMN43454596	JBHCZE000000000	spn526	China	Jiangsu	Suzhou	Children's Hospital of Soochow University	Minhang Hosptial, Fudan University	April	2015	M	1			Pneumonia	Joint fluid/pus
SUB14700687	PRJNA1154805	SAMN43454597	JBHCZF000000000	spn527	China	Jiangsu	Suzhou	Children's Hospital of Soochow University	Minhang Hosptial, Fudan University	April	2015	M		8		Otitis media	Ear discharge
SUB14700687	PRJNA1154805	SAMN43454598	JBHCZG000000000	spn528	China	Jiangsu	Suzhou	Children's Hospital of Soochow University	Minhang Hosptial, Fudan University	April	2015	F	5			Otitis media	Ear discharge
SUB14700687	PRJNA1154805	SAMN43454599	JBHCZH000000000	spn529	China	Jiangsu	Suzhou	Children's Hospital of Soochow University	Minhang Hosptial, Fudan University	April	2015	M		10		Otitis media	Ear discharge
SUB14700687	PRJNA1154805	SAMN43454600	JBHCZI000000000	spn530	China	Jiangsu	Suzhou	Children's Hospital of Soochow University	Minhang Hosptial, Fudan University	March	2015	F		4		Meningitis	Cerebrospinal fluid
SUB14700687	PRJNA1154805	SAMN43454601	JBHCZJ000000000	spn531	China	Jiangsu	Suzhou	Children's Hospital of Soochow University	Minhang Hosptial, Fudan University	March	2015	M	3			Bacteremia	Blood
SUB14700687	PRJNA1154805	SAMN43454602	JBHCZK000000000	spn532	China	Jiangsu	Suzhou	Children's Hospital of Soochow University	Minhang Hosptial, Fudan University	March	2015	F	1			Otitis media	Ear discharge
SUB14700687	PRJNA1154805	SAMN43454603	JBHCZL000000000	spn533	China	Jiangsu	Suzhou	Children's Hospital of Soochow University	Minhang Hosptial, Fudan University	March	2015	F	10			Other	Joint fluid/pus
SUB14700687	PRJNA1154805	SAMN43454604	JBHCZM000000000	spn534	China	Jiangsu	Suzhou	Children's Hospital of Soochow University	Minhang Hosptial, Fudan University	March	2015	M	2			Otitis media	Ear discharge
SUB14700687	PRJNA1154805	SAMN43454605	JBHCZN000000000	spn535	China	Jiangsu	Suzhou	Children's Hospital of Soochow University	Minhang Hosptial, Fudan University	March	2015	M		10		Otitis media	Ear discharge
SUB14700687	PRJNA1154805	SAMN43454606	JBHCZO000000000	spn536	China	Jiangsu	Suzhou	Children's Hospital of Soochow University	Minhang Hosptial, Fudan University	March	2015	F		5		Otitis media	Ear discharge
SUB14700687	PRJNA1154805	SAMN43454607	JBHCZP000000000	spn537	China	Jiangsu	Suzhou	Children's Hospital of Soochow University	Minhang Hosptial, Fudan University	March	2015	F	4			Otitis media	Ear discharge
SUB14700687	PRJNA1154805	SAMN43454608	JBHCZQ000000000	spn538	China	Jiangsu	Suzhou	Children's Hospital of Soochow University	Minhang Hosptial, Fudan University	March	2015	M		8		Other	Eye discharge
SUB14700687	PRJNA1154805	SAMN43454609	JBHCZR000000000	spn539	China	Jiangsu	Suzhou	Children's Hospital of Soochow University	Minhang Hosptial, Fudan University	February	2015	F	2			Meningitis	Cerebrospinal fluid
SUB14700687	PRJNA1154805	SAMN43454610	JBHCZS000000000	spn540	China	Jiangsu	Suzhou	Children's Hospital of Soochow University	Minhang Hosptial, Fudan University	February	2015	F	5			Sepsis	Blood
SUB14700687	PRJNA1154805	SAMN43454611	JBHCZT000000000	spn541	China	Jiangsu	Suzhou	Children's Hospital of Soochow University	Minhang Hosptial, Fudan University	February	2015	F		7		Otitis media	Ear discharge
SUB14700687	PRJNA1154805	SAMN43454612	JBHCZU000000000	spn542	China	Jiangsu	Suzhou	Children's Hospital of Soochow University	Minhang Hosptial, Fudan University	February	2015	M	1			Otitis media	Ear discharge
SUB14700687	PRJNA1154805	SAMN43454613	JBHCZV000000000	spn543	China	Jiangsu	Suzhou	Children's Hospital of Soochow University	Minhang Hosptial, Fudan University	February	2015	M		8		Otitis media	Ear discharge
SUB14700687	PRJNA1154805	SAMN43454614	JBHCZW000000000	spn544	China	Jiangsu	Suzhou	Children's Hospital of Soochow University	Minhang Hosptial, Fudan University	January	2015	M		6		Otitis media	Ear discharge
SUB14700687	PRJNA1154805	SAMN43454615	JBHCZX000000000	spn545	China	Jiangsu	Suzhou	Children's Hospital of Soochow University	Minhang Hosptial, Fudan University	January	2015	M		9		Otitis media	Ear discharge
SUB14700687	PRJNA1154805	SAMN43454616	JBHCZY000000000	spn546	China	Jiangsu	Suzhou	Children's Hospital of Soochow University	Minhang Hosptial, Fudan University	January	2015	M	2			Otitis media	Ear discharge
SUB14700687	PRJNA1154805	SAMN43454617	JBHCZZ000000000	spn547	China	Jiangsu	Suzhou	Children's Hospital of Soochow University	Minhang Hosptial, Fudan University	January	2015	F		11		Sepsis	Blood
SUB14700687	PRJNA1154805	SAMN43454618	JBHDAA000000000	spn548	China	Jiangsu	Suzhou	Children's Hospital of Soochow University	Minhang Hosptial, Fudan University	January	2015	F	2			Otitis media	Ear discharge
SUB14700687	PRJNA1154805	SAMN43454619	JBHDAB000000000	spn549	China	Jiangsu	Suzhou	Children's Hospital of Soochow University	Minhang Hosptial, Fudan University	January	2015	F		8		Meningitis	Blood
SUB14700687	PRJNA1154805	SAMN43454620	JBHDAC000000000	spn550	China	Jiangsu	Suzhou	Children's Hospital of Soochow University	Minhang Hosptial, Fudan University	January	2015	M	4			Otitis media	Blood
SUB14700687	PRJNA1154805	SAMN43454621	JBHDAD000000000	spn552	China	Jiangsu	Suzhou	Children's Hospital of Soochow University	Minhang Hosptial, Fudan University	November	2017	F	2			Otitis media	Blood
SUB14700687	PRJNA1154805	SAMN43454622	JBHDAE000000000	spn553	China	Jiangsu	Suzhou	Children's Hospital of Soochow University	Minhang Hosptial, Fudan University	November	2017	F	3			Meningitis	Cerebrospinal fluid
SUB14700687	PRJNA1154805	SAMN43454623	JBHDAF000000000	spn554	China	Jiangsu	Suzhou	Children's Hospital of Soochow University	Minhang Hosptial, Fudan University	November	2017	M	2			Pneumonia	Pleural Fluid
SUB14700687	PRJNA1154805	SAMN43454624	JBHDAG000000000	spn555	China	Jiangsu	Suzhou	Children's Hospital of Soochow University	Minhang Hosptial, Fudan University	November	2017	F	3			Meningitis	Blood
SUB14700687	PRJNA1154805	SAMN43454625	JBHDAH000000000	spn556	China	Jiangsu	Suzhou	Children's Hospital of Soochow University	Minhang Hosptial, Fudan University	November	2017	M	5			Otitis media	Ear discharge
SUB14700687	PRJNA1154805	SAMN43454626	JBHDAI000000000	spn557	China	Jiangsu	Suzhou	Children's Hospital of Soochow University	Minhang Hosptial, Fudan University	November	2017	F	2			Otitis media	Ear discharge
SUB14700687	PRJNA1154805	SAMN43454627	JBHDAJ000000000	spn558	China	Jiangsu	Suzhou	Children's Hospital of Soochow University	Minhang Hosptial, Fudan University	November	2017	F	3			Sepsis	Blood
SUB14700687	PRJNA1154805	SAMN43454628	JBHDAK000000000	spn559	China	Jiangsu	Suzhou	Children's Hospital of Soochow University	Minhang Hosptial, Fudan University	December	2018	M	1			Meningitis	Cerebrospinal fluid
SUB14700687	PRJNA1154805	SAMN43454629	JBHDAL000000000	spn560	China	Jiangsu	Suzhou	Children's Hospital of Soochow University	Minhang Hosptial, Fudan University	December	2018	M	1			Meningitis	Blood
SUB14700687	PRJNA1154805	SAMN43454630	JBHDAM000000000	spn561	China	Jiangsu	Suzhou	Children's Hospital of Soochow University	Minhang Hosptial, Fudan University	December	2018	M	4			Meningitis	Cerebrospinal fluid
SUB14700687	PRJNA1154805	SAMN43454631	JBHDAN000000000	spn562	China	Jiangsu	Suzhou	Children's Hospital of Soochow University	Minhang Hosptial, Fudan University	December	2018	M	4			Meningitis	Blood
SUB14700687	PRJNA1154805	SAMN43454632	JBHDAO000000000	spn563	China	Jiangsu	Suzhou	Children's Hospital of Soochow University	Minhang Hosptial, Fudan University	November	2018	M	4			Meningitis	Cerebrospinal fluid
SUB14700687	PRJNA1154805	SAMN43454633	JBHDAP000000000	spn564	China	Jiangsu	Suzhou	Children's Hospital of Soochow University	Minhang Hosptial, Fudan University	October	2018	M	3			Sepsis	Blood
SUB14700687	PRJNA1154805	SAMN43454634	JBHDAQ000000000	spn565	China	Jiangsu	Suzhou	Children's Hospital of Soochow University	Minhang Hosptial, Fudan University	October	2018	F	3			Pneumonia	Blood
SUB14700687	PRJNA1154805	SAMN43454635	JBHDAR000000000	spn566	China	Jiangsu	Suzhou	Children's Hospital of Soochow University	Minhang Hosptial, Fudan University	August	2018	M	12			Meningitis	Blood
SUB14700687	PRJNA1154805	SAMN43454636	JBHDAS000000000	spn568	China	Jiangsu	Suzhou	Children's Hospital of Soochow University	Minhang Hosptial, Fudan University	June	2018	M	2			Sepsis	Blood
SUB14700687	PRJNA1154805	SAMN43454637	JBHDAT000000000	spn569	China	Jiangsu	Suzhou	Children's Hospital of Soochow University	Minhang Hosptial, Fudan University	May	2018	F	4			Sepsis	Blood
SUB14700687	PRJNA1154805	SAMN43454638	JBHDAU000000000	spn570	China	Jiangsu	Suzhou	Children's Hospital of Soochow University	Minhang Hosptial, Fudan University	May	2018	M	3			Sepsis	Blood
SUB14700687	PRJNA1154805	SAMN43454639	JBHDAV000000000	spn571	China	Jiangsu	Suzhou	Children's Hospital of Soochow University	Minhang Hosptial, Fudan University	May	2018	F	5			Meningitis	Cerebrospinal fluid
SUB14700687	PRJNA1154805	SAMN43454640	JBHDAW000000000	spn572	China	Jiangsu	Suzhou	Children's Hospital of Soochow University	Minhang Hosptial, Fudan University	April	2018	M	4			Meningitis	Cerebrospinal fluid
SUB14700687	PRJNA1154805	SAMN43454641	JBHDAX000000000	spn573	China	Jiangsu	Suzhou	Children's Hospital of Soochow University	Minhang Hosptial, Fudan University	April	2018	M	4			Meningitis	Blood
SUB14700687	PRJNA1154805	SAMN43454642	JBHDAY000000000	spn574	China	Jiangsu	Suzhou	Children's Hospital of Soochow University	Minhang Hosptial, Fudan University	January	2018	F	4			Sepsis	Blood
SUB14700687	PRJNA1154805	SAMN43454643	JBHDAZ000000000	spn575	China	Jiangsu	Suzhou	Children's Hospital of Soochow University	Minhang Hosptial, Fudan University	September	2014	M	2			Otitis media	Ear discharge
SUB14700687	PRJNA1154805	SAMN43454644	JBHDBA000000000	spn576	China	Jiangsu	Suzhou	Children's Hospital of Soochow University	Minhang Hosptial, Fudan University	September	2014	F	1			Otitis media	Ear discharge
SUB14700687	PRJNA1154805	SAMN43454645	JBHDBB000000000	spn577	China	Jiangsu	Suzhou	Children's Hospital of Soochow University	Minhang Hosptial, Fudan University	June	2014	F	5			Sepsis	Blood
SUB14700687	PRJNA1154805	SAMN43454646	JBHDBC000000000	spn578	China	Jiangsu	Suzhou	Children's Hospital of Soochow University	Minhang Hosptial, Fudan University	May	2014	F	1			Otitis media	Ear discharge
SUB14700687	PRJNA1154805	SAMN43454647	JBHDBD000000000	spn579	China	Jiangsu	Suzhou	Children's Hospital of Soochow University	Minhang Hosptial, Fudan University	May	2014	M		10		Otitis media	Ear discharge
SUB14700687	PRJNA1154805	SAMN43454648	JBHDBE000000000	spn580	China	Jiangsu	Suzhou	Children's Hospital of Soochow University	Minhang Hosptial, Fudan University	May	2014	F		8		Otitis media	Ear discharge
SUB14700687	PRJNA1154805	SAMN43454649	JBHDBF000000000	spn581	China	Jiangsu	Suzhou	Children's Hospital of Soochow University	Minhang Hosptial, Fudan University	May	2014	M		10		Otitis media	Ear discharge
SUB14700687	PRJNA1154805	SAMN43454650	JBHDBG000000000	spn582	China	Jiangsu	Suzhou	Children's Hospital of Soochow University	Minhang Hosptial, Fudan University	April	2014	M		6		Otitis media	Ear discharge
SUB14700687	PRJNA1154805	SAMN43454651	JBHDBH000000000	spn583	China	Jiangsu	Suzhou	Children's Hospital of Soochow University	Minhang Hosptial, Fudan University	April	2014	M	1			Otitis media	Ear discharge
SUB14700687	PRJNA1154805	SAMN43454652	JBHDBI000000000	spn584	China	Jiangsu	Suzhou	Children's Hospital of Soochow University	Minhang Hosptial, Fudan University	April	2014	M		10		Otitis media	Ear discharge
SUB14700687	PRJNA1154805	SAMN43454653	JBHDBJ000000000	spn585	China	Jiangsu	Suzhou	Children's Hospital of Soochow University	Minhang Hosptial, Fudan University	April	2014	M	5			Sepsis	Blood
SUB14700687	PRJNA1154805	SAMN43454654	JBHDBK000000000	spn586	China	Jiangsu	Suzhou	Children's Hospital of Soochow University	Minhang Hosptial, Fudan University	April	2014	M	2			Otitis media	Ear discharge
SUB14700687	PRJNA1154805	SAMN43454655	JBHDBL000000000	spn587	China	Jiangsu	Suzhou	Children's Hospital of Soochow University	Minhang Hosptial, Fudan University	April	2014	F	1			Otitis media	Ear discharge
SUB14700687	PRJNA1154805	SAMN43454656	JBHDBM000000000	spn588	China	Jiangsu	Suzhou	Children's Hospital of Soochow University	Minhang Hosptial, Fudan University	March	2014	F	1			Otitis media	Ear discharge
SUB14700687	PRJNA1154805	SAMN43454657	JBHDBN000000000	spn589	China	Jiangsu	Suzhou	Children's Hospital of Soochow University	Minhang Hosptial, Fudan University	April	2014	F	2			Bacteremia	Blood
SUB14700687	PRJNA1154805	SAMN43454658	JBHDBO000000000	spn590	China	Jiangsu	Suzhou	Children's Hospital of Soochow University	Minhang Hosptial, Fudan University	April	2014	F	2			Otitis media	Ear discharge
SUB14700687	PRJNA1154805	SAMN43454659	JBHDBP000000000	spn591	China	Jiangsu	Suzhou	Children's Hospital of Soochow University	Minhang Hosptial, Fudan University	March	2014	M	1			Meningitis	Cerebrospinal fluid
SUB14700687	PRJNA1154805	SAMN43454660	JBHDBQ000000000	spn592	China	Jiangsu	Suzhou	Children's Hospital of Soochow University	Minhang Hosptial, Fudan University	March	2014	F	2			Otitis media	Ear discharge
SUB14700687	PRJNA1154805	SAMN43454661	JBHDBR000000000	spn593	China	Jiangsu	Suzhou	Children's Hospital of Soochow University	Minhang Hosptial, Fudan University	March	2014	M	1			Otitis media	Ear discharge
SUB14700687	PRJNA1154805	SAMN43454662	JBHDBS000000000	spn594	China	Jiangsu	Suzhou	Children's Hospital of Soochow University	Minhang Hosptial, Fudan University	March	2014	M	1			Meningitis	Cerebrospinal fluid
SUB14700687	PRJNA1154805	SAMN43454663	JBHDBT000000000	spn595	China	Jiangsu	Suzhou	Children's Hospital of Soochow University	Minhang Hosptial, Fudan University	March	2014	F	1			Otitis media	Ear discharge
SUB14700687	PRJNA1154805	SAMN43454664	JBHDBU000000000	spn596	China	Jiangsu	Suzhou	Children's Hospital of Soochow University	Minhang Hosptial, Fudan University	March	2014	F	1			Otitis media	Ear discharge
SUB14700687	PRJNA1154805	SAMN43454665	JBHDBV000000000	spn597	China	Jiangsu	Suzhou	Children's Hospital of Soochow University	Minhang Hosptial, Fudan University	March	2014	M	1			Otitis media	Ear discharge
SUB14700687	PRJNA1154805	SAMN43454666	JBHDBW000000000	spn598	China	Jiangsu	Suzhou	Children's Hospital of Soochow University	Minhang Hosptial, Fudan University	March	2014	F	3			Otitis media	Ear discharge
SUB14700687	PRJNA1154805	SAMN43454667	JBHDBX000000000	spn599	China	Jiangsu	Suzhou	Children's Hospital of Soochow University	Minhang Hosptial, Fudan University	March	2014	F	1			Otitis media	Ear discharge
SUB14700687	PRJNA1154805	SAMN43454668	JBHDBY000000000	spn600	China	Jiangsu	Suzhou	Children's Hospital of Soochow University	Minhang Hosptial, Fudan University	February	2014	F	4			Otitis media	Ear discharge
SUB14700687	PRJNA1154805	SAMN43454669	JBHDBZ000000000	spn601	China	Jiangsu	Suzhou	Children's Hospital of Soochow University	Minhang Hosptial, Fudan University	February	2014	M	1			Otitis media	Ear discharge
SUB14700687	PRJNA1154805	SAMN43454670	JBHDCA000000000	spn602	China	Jiangsu	Suzhou	Children's Hospital of Soochow University	Minhang Hosptial, Fudan University	February	2014	F	3			Pneumonia	Pleural Fluid
SUB14700687	PRJNA1154805	SAMN43454671	JBHDCB000000000	spn603	China	Jiangsu	Suzhou	Children's Hospital of Soochow University	Minhang Hosptial, Fudan University	February	2014	M	1			Meningitis	Cerebrospinal fluid
SUB14700687	PRJNA1154805	SAMN43454672	JBHDCC000000000	spn604	China	Jiangsu	Suzhou	Children's Hospital of Soochow University	Minhang Hosptial, Fudan University	February	2014	F	3			Pneumonia	Blood
SUB14700687	PRJNA1154805	SAMN43454673	JBHDCD000000000	spn605	China	Jiangsu	Suzhou	Children's Hospital of Soochow University	Minhang Hosptial, Fudan University	February	2014	F	1			Otitis media	Ear discharge
SUB14700687	PRJNA1154805	SAMN43454674	JBHDCE000000000	spn606	China	Jiangsu	Suzhou	Children's Hospital of Soochow University	Minhang Hosptial, Fudan University	January	2014	M	3			Otitis media	Ear discharge
SUB14700687	PRJNA1154805	SAMN43454675	JBHDCF000000000	spn607	China	Jiangsu	Suzhou	Children's Hospital of Soochow University	Minhang Hosptial, Fudan University	January	2014	M	1			Otitis media	Ear discharge
SUB14700687	PRJNA1154805	SAMN43454676	JBHDCG000000000	spn608	China	Jiangsu	Suzhou	Children's Hospital of Soochow University	Minhang Hosptial, Fudan University	February	2014	M	1			Otitis media	Ear discharge
SUB14700687	PRJNA1154805	SAMN43454677	JBHDCH000000000	spn609	China	Jiangsu	Suzhou	Children's Hospital of Soochow University	Minhang Hosptial, Fudan University	January	2014	M	6			Otitis media	Ear discharge
SUB14700687	PRJNA1154805	SAMN43454678	JBHDCI000000000	spn610	China	Jiangsu	Suzhou	Children's Hospital of Soochow University	Minhang Hosptial, Fudan University	January	2014	F	4			Otitis media	Ear discharge
SUB14700687	PRJNA1154805	SAMN43454679	JBHDCJ000000000	spn611	China	Jiangsu	Suzhou	Children's Hospital of Soochow University	Minhang Hosptial, Fudan University	January	2014	F	1			Otitis media	Ear discharge
SUB14700687	PRJNA1154805	SAMN43454680	JBHDCK000000000	spn612	China	Jiangsu	Suzhou	Children's Hospital of Soochow University	Minhang Hosptial, Fudan University	January	2014	M	2			Otitis media	Ear discharge
SUB14700687	PRJNA1154805	SAMN43454681	JBHDCL000000000	spn613	China	Jiangsu	Suzhou	Children's Hospital of Soochow University	Minhang Hosptial, Fudan University	January	2014	M	2			Bronchitis	Blood
SUB14700687	PRJNA1154805	SAMN43454682	JBHDCM000000000	spn614	China	Jiangsu	Suzhou	Children's Hospital of Soochow University	Minhang Hosptial, Fudan University	January	2014	M	4			Pneumonia	Blood
SUB14700687	PRJNA1154805	SAMN43454683	JBHDCN000000000	spn615	China	Jiangsu	Suzhou	Children's Hospital of Soochow University	Minhang Hosptial, Fudan University	January	2014	M	1			Otitis media	Ear discharge
SUB14700687	PRJNA1154805	SAMN43454684	JBHDCO000000000	spn616	China	Jiangsu	Suzhou	Children's Hospital of Soochow University	Minhang Hosptial, Fudan University	January	2014	M	1			Sepsis	Blood
SUB14700687	PRJNA1154805	SAMN43454685	JBHDCP000000000	spn617	China	Jiangsu	Suzhou	Children's Hospital of Soochow University	Minhang Hosptial, Fudan University	January	2014	M	1			Other	Joint fluid/pus
SUB14700687	PRJNA1154805	SAMN43454686	JBHDCQ000000000	spn618	China	Jiangsu	Suzhou	Children's Hospital of Soochow University	Minhang Hosptial, Fudan University	January	2014	M	2			Otitis media	Ear discharge
SUB14700687	PRJNA1154805	SAMN43454687	JBHDCR000000000	spn619	China	Jiangsu	Suzhou	Children's Hospital of Soochow University	Minhang Hosptial, Fudan University	May	2021	F	5			Sepsis	Blood
SUB14700687	PRJNA1154805	SAMN43454688	JBHDCS000000000	spn621	China	Jiangsu	Suzhou	Children's Hospital of Soochow University	Minhang Hosptial, Fudan University	June	2017	F	2			Meningitis	Cerebrospinal fluid
SUB14700687	PRJNA1154805	SAMN43454689	JBHDCT000000000	spn622	China	Jiangsu	Suzhou	Children's Hospital of Soochow University	Minhang Hosptial, Fudan University	November	2014	F		8		Otitis media	Ear discharge
SUB14700687	PRJNA1154805	SAMN43454690	JBHDCU000000000	spn623	China	Jiangsu	Suzhou	Children's Hospital of Soochow University	Minhang Hosptial, Fudan University	November	2014	F	2			Otitis media	Ear discharge
SUB14700687	PRJNA1154805	SAMN43454691	JBHDCV000000000	spn624	China	Jiangsu	Suzhou	Children's Hospital of Soochow University	Minhang Hosptial, Fudan University	November	2014	M	3			Otitis media	Ear discharge
SUB14700687	PRJNA1154805	SAMN43454692	JBHDCW000000000	spn625	China	Jiangsu	Suzhou	Children's Hospital of Soochow University	Minhang Hosptial, Fudan University	November	2014	M	3			Otitis media	Ear discharge
SUB14700687	PRJNA1154805	SAMN43454693	JBHDCX000000000	spn626	China	Jiangsu	Suzhou	Children's Hospital of Soochow University	Minhang Hosptial, Fudan University	November	2014	M	3			Otitis media	Ear discharge
SUB14700687	PRJNA1154805	SAMN43454694	JBHDCY000000000	spn627	China	Jiangsu	Suzhou	Children's Hospital of Soochow University	Minhang Hosptial, Fudan University	November	2014	M		5		Otitis media	Ear discharge
SUB14700687	PRJNA1154805	SAMN43454695	JBHDCZ000000000	spn628	China	Jiangsu	Suzhou	Children's Hospital of Soochow University	Minhang Hosptial, Fudan University	November	2014	M		9		Otitis media	Ear discharge
SUB14700687	PRJNA1154805	SAMN43454696	JBHDDA000000000	spn629	China	Jiangsu	Suzhou	Children's Hospital of Soochow University	Minhang Hosptial, Fudan University	December	2014	M		9		Otitis media	Blood
SUB14700687	PRJNA1154805	SAMN43454697	JBHDDB000000000	spn630	China	Jiangsu	Suzhou	Children's Hospital of Soochow University	Minhang Hosptial, Fudan University	December	2014	M	2			Otitis media	Ear discharge
SUB14700687	PRJNA1154805	SAMN43454698	JBHDDC000000000	spn631	China	Jiangsu	Suzhou	Children's Hospital of Soochow University	Minhang Hosptial, Fudan University	December	2014	F	3			Otitis media	Ear discharge
SUB14700687	PRJNA1154805	SAMN43454699	JBHDDD000000000	spn632	China	Jiangsu	Suzhou	Children's Hospital of Soochow University	Minhang Hosptial, Fudan University	December	2014	M	4			Otitis media	Ear discharge
SUB14700687	PRJNA1154805	SAMN43454700	JBHDDE000000000	spn633	China	Jiangsu	Suzhou	Children's Hospital of Soochow University	Minhang Hosptial, Fudan University	December	2014	F		6		Otitis media	Ear discharge
SUB14700687	PRJNA1154805	SAMN43454701	JBHDDF000000000	spn634	China	Jiangsu	Suzhou	Children's Hospital of Soochow University	Minhang Hosptial, Fudan University	December	2014	M	4			Otitis media	Ear discharge
SUB14700687	PRJNA1154805	SAMN43454702	JBHDDG000000000	spn635	China	Jiangsu	Suzhou	Children's Hospital of Soochow University	Minhang Hosptial, Fudan University	December	2014	F		4		Otitis media	Ear discharge
SUB14700687	PRJNA1154805	SAMN43454703	JBHDDH000000000	spn636	China	Jiangsu	Suzhou	Children's Hospital of Soochow University	Minhang Hosptial, Fudan University	December	2014	F	1			Otitis media	Ear discharge
SUB14700687	PRJNA1154805	SAMN43454704	JBHDDI000000000	spn637	China	Jiangsu	Suzhou	Children's Hospital of Soochow University	Minhang Hosptial, Fudan University	December	2014	F	1			Otitis media	Ear discharge
SUB14700687	PRJNA1154805	SAMN43454705	JBHDDJ000000000	spn638	China	Jiangsu	Suzhou	Children's Hospital of Soochow University	Minhang Hosptial, Fudan University	December	2014	F	4			Other	Joint fluid/pus
SUB14700687	PRJNA1154805	SAMN43454706	JBHDDK000000000	spn639	China	Jiangsu	Suzhou	Children's Hospital of Soochow University	Minhang Hosptial, Fudan University	October	2014	F	3			Otitis media	Ear discharge
SUB14700687	PRJNA1154805	SAMN43454707	JBHDDL000000000	spn640	China	Jiangsu	Suzhou	Children's Hospital of Soochow University	Minhang Hosptial, Fudan University	November	2016	F	4			Otitis media	Ear discharge
SUB14700687	PRJNA1154805	SAMN43454708	JBHDDM000000000	spn641	China	Jiangsu	Suzhou	Children's Hospital of Soochow University	Minhang Hosptial, Fudan University	December	2016	M		7		Otitis media	Ear discharge
SUB14700687	PRJNA1154805	SAMN43454709	JBHDDN000000000	spn642	China	Jiangsu	Suzhou	Children's Hospital of Soochow University	Minhang Hosptial, Fudan University	December	2016	F	3			Otitis media	Ear discharge
SUB14700687	PRJNA1154805	SAMN43454710	JBHDDO000000000	spn643	China	Jiangsu	Suzhou	Children's Hospital of Soochow University	Minhang Hosptial, Fudan University	December	2016	F	3			Otitis media	Ear discharge
SUB14700687	PRJNA1154805	SAMN43454711	JBHDDP000000000	spn644	China	Jiangsu	Suzhou	Children's Hospital of Soochow University	Minhang Hosptial, Fudan University	December	2016	M	4			Otitis media	Ear discharge
SUB14700687	PRJNA1154805	SAMN43454712	JBHDDQ000000000	spn648	China	Jiangsu	Suzhou	Children's Hospital of Soochow University	Minhang Hosptial, Fudan University	December	2016	M		7		Otitis media	Ear discharge
SUB14700687	PRJNA1154805	SAMN43454713	JBHDDR000000000	spn649	China	Jiangsu	Suzhou	Children's Hospital of Soochow University	Minhang Hosptial, Fudan University	December	2016	F	1			Otitis media	Ear discharge
SUB14700687	PRJNA1154805	SAMN43454714	JBHDDS000000000	spn650	China	Jiangsu	Suzhou	Children's Hospital of Soochow University	Minhang Hosptial, Fudan University	December	2016	M		7		Otitis media	Ear discharge
SUB14700687	PRJNA1154805	SAMN43454715	JBHDDT000000000	spn651	China	Jiangsu	Suzhou	Children's Hospital of Soochow University	Minhang Hosptial, Fudan University	December	2016	M	3			Otitis media	Ear discharge
SUB14700687	PRJNA1154805	SAMN43454716	JBHDDU000000000	spn652	China	Jiangsu	Suzhou	Children's Hospital of Soochow University	Minhang Hosptial, Fudan University	December	2016	M		8		Otitis media	Ear discharge
SUB14700687	PRJNA1154805	SAMN43454717	JBHDDV000000000	spn653	China	Jiangsu	Suzhou	Children's Hospital of Soochow University	Minhang Hosptial, Fudan University	December	2016	F	3			Otitis media	Ear discharge
SUB14700687	PRJNA1154805	SAMN43454718	JBHDDW000000000	spn654	China	Jiangsu	Suzhou	Children's Hospital of Soochow University	Minhang Hosptial, Fudan University	December	2016	M	1			Otitis media	Ear discharge
SUB14700687	PRJNA1154805	SAMN43454719	JBHDDX000000000	spn655	China	Jiangsu	Suzhou	Children's Hospital of Soochow University	Minhang Hosptial, Fudan University	December	2016	F	5			Otitis media	Ear discharge
SUB14700687	PRJNA1154805	SAMN43454720	JBHDDY000000000	spn656	China	Jiangsu	Suzhou	Children's Hospital of Soochow University	Minhang Hosptial, Fudan University	December	2016	M	1			Otitis media	Ear discharge
SUB14700687	PRJNA1154805	SAMN43454721	JBHDDZ000000000	spn657	China	Jiangsu	Suzhou	Children's Hospital of Soochow University	Minhang Hosptial, Fudan University	December	2016	F	4			Otitis media	Ear discharge
SUB14700687	PRJNA1154805	SAMN43454722	JBHDEA000000000	spn658	China	Jiangsu	Suzhou	Children's Hospital of Soochow University	Minhang Hosptial, Fudan University	December	2016	F		11		Otitis media	Ear discharge
SUB14700687	PRJNA1154805	SAMN43454723	JBHDEB000000000	spn659	China	Jiangsu	Suzhou	Children's Hospital of Soochow University	Minhang Hosptial, Fudan University	January	2017	M	2			Otitis media	Ear discharge
SUB14700687	PRJNA1154805	SAMN43454724	JBHDEC000000000	spn660	China	Jiangsu	Suzhou	Children's Hospital of Soochow University	Minhang Hosptial, Fudan University	January	2017	M		7		Otitis media	Ear discharge
SUB14700687	PRJNA1154805	SAMN43454725	JBHDED000000000	spn661	China	Jiangsu	Suzhou	Children's Hospital of Soochow University	Minhang Hosptial, Fudan University	January	2017	M	1			Otitis media	Ear discharge
SUB14700687	PRJNA1154805	SAMN43454726	JBHDEE000000000	spn662	China	Jiangsu	Suzhou	Children's Hospital of Soochow University	Minhang Hosptial, Fudan University	May	2023	M	2			Otitis media	Ear discharge
SUB14700687	PRJNA1154805	SAMN43454727	JBHDEF000000000	spn663	China	Jiangsu	Suzhou	Children's Hospital of Soochow University	Minhang Hosptial, Fudan University	May	2023	F	4			Pneumonia	Ear discharge
SUB14700687	PRJNA1154805	SAMN43454728	JBHDEG000000000	spn664	China	Jiangsu	Suzhou	Children's Hospital of Soochow University	Minhang Hosptial, Fudan University	December	2019	M	1			Meningitis	Blood
SUB14700687	PRJNA1154805	SAMN43454729	JBHDEH000000000	spn665	China	Jiangsu	Suzhou	Children's Hospital of Soochow University	Minhang Hosptial, Fudan University	October	2022	M	4			Pneumonia	Blood
SUB14700687	PRJNA1154805	SAMN43454730	JBHDEI000000000	spn666	China	Jiangsu	Suzhou	Children's Hospital of Soochow University	Minhang Hosptial, Fudan University	February	2018	M	11			Sepsis	Blood
SUB14700687	PRJNA1154805	SAMN43454731	JBHDEJ000000000	spn667	China	Jiangsu	Suzhou	Children's Hospital of Soochow University	Minhang Hosptial, Fudan University	October	2022	F	3			Bacteremia	Blood
SUB14700687	PRJNA1154805	SAMN43454732	JBHDEK000000000	spn668	China	Jiangsu	Suzhou	Children's Hospital of Soochow University	Minhang Hosptial, Fudan University	October	2022	M	5			Sepsis	Blood
SUB14700687	PRJNA1154805	SAMN43454733	JBHDEL000000000	spn669	China	Jiangsu	Suzhou	Children's Hospital of Soochow University	Minhang Hosptial, Fudan University	December	2019	M	1			Bacteremia	Blood
SUB14700687	PRJNA1154805	SAMN43454734	JBHDEM000000000	spn670	China	Jiangsu	Suzhou	Children's Hospital of Soochow University	Minhang Hosptial, Fudan University	May	2019	F	4			Sepsis	Blood
SUB14700687	PRJNA1154805	SAMN43454735	JBHDEN000000000	spn671	China	Jiangsu	Suzhou	Children's Hospital of Soochow University	Minhang Hosptial, Fudan University	October	2020	M	3			Bacteremia	Blood
SUB14700687	PRJNA1154805	SAMN43454736	JBHDEO000000000	spn673	China	Jiangsu	Suzhou	Children's Hospital of Soochow University	Minhang Hosptial, Fudan University	May	2021	F		5		Sepsis	Blood
SUB14700687	PRJNA1154805	SAMN43454737	JBHDEP000000000	spn674	China	Jiangsu	Suzhou	Children's Hospital of Soochow University	Minhang Hosptial, Fudan University	October	2020	M	1			Sepsis	Blood
SUB14700687	PRJNA1154805	SAMN43454738	JBHDEQ000000000	spn675	China	Jiangsu	Suzhou	Children's Hospital of Soochow University	Minhang Hosptial, Fudan University	June	2020	M		10		Pneumonia	Blood
SUB14700687	PRJNA1154805	SAMN43454739	JBHDER000000000	spn676	China	Jiangsu	Suzhou	Children's Hospital of Soochow University	Minhang Hosptial, Fudan University	July	2020	M	15			Meningitis	Cerebrospinal fluid
SUB14700687	PRJNA1154805	SAMN43454740	JBHDES000000000	spn677	China	Jiangsu	Suzhou	Children's Hospital of Soochow University	Minhang Hosptial, Fudan University	May	2021	M	4			Meningitis	Blood
SUB14700687	PRJNA1154805	SAMN43454741	JBHDET000000000	spn678	China	Jiangsu	Suzhou	Children's Hospital of Soochow University	Minhang Hosptial, Fudan University	September	2022	M	5			Sepsis	Blood
SUB14700687	PRJNA1154805	SAMN43454742	JBHDEU000000000	spn679	China	Jiangsu	Suzhou	Children's Hospital of Soochow University	Minhang Hosptial, Fudan University	November	2022	M	4			Meningitis	Cerebrospinal fluid
SUB14700687	PRJNA1154805	SAMN43454743	JBHDEV000000000	spn680	China	Jiangsu	Suzhou	Children's Hospital of Soochow University	Minhang Hosptial, Fudan University	November	2022	F	3			Otitis media	Ear discharge
SUB14700687	PRJNA1154805	SAMN43454744	JBHDEW000000000	spn681	China	Jiangsu	Suzhou	Children's Hospital of Soochow University	Minhang Hosptial, Fudan University	November	2022	M	3			Bronchitis	Bronchoalveolar Lavage
SUB14700687	PRJNA1154805	SAMN43454745	JBHDEX000000000	spn682	China	Jiangsu	Suzhou	Children's Hospital of Soochow University	Minhang Hosptial, Fudan University	December	2022	M	4			Bronchitis	Blood
SUB14700687	PRJNA1154805	SAMN43454746	JBHDEY000000000	spn683	China	Jiangsu	Suzhou	Children's Hospital of Soochow University	Minhang Hosptial, Fudan University	December	2022	F	4			Otitis media	Ear discharge
SUB14700687	PRJNA1154805	SAMN43454747	JBHDEZ000000000	spn684	China	Jiangsu	Suzhou	Children's Hospital of Soochow University	Minhang Hosptial, Fudan University	January	2023	F	2			Otitis media	Ear discharge
SUB14700687	PRJNA1154805	SAMN43454748	JBHDFA000000000	spn685	China	Jiangsu	Suzhou	Children's Hospital of Soochow University	Minhang Hosptial, Fudan University	January	2023	F	5			Sepsis	Blood
SUB14700687	PRJNA1154805	SAMN43454749	JBHDFB000000000	spn686	China	Jiangsu	Suzhou	Children's Hospital of Soochow University	Minhang Hosptial, Fudan University	March	2023	M	6			Sepsis	Blood
SUB14700687	PRJNA1154805	SAMN43454750	JBHDFC000000000	spn687	China	Jiangsu	Suzhou	Children's Hospital of Soochow University	Minhang Hosptial, Fudan University	June	2023	M	4			Sepsis	Cerebrospinal fluid
SUB14700687	PRJNA1154805	SAMN43454751	JBHDFD000000000	spn688	China	Jiangsu	Suzhou	Children's Hospital of Soochow University	Minhang Hosptial, Fudan University	November	2019	M	3			Sepsis	Blood
SUB14700687	PRJNA1154805	SAMN43454752	JBHDFE000000000	spn689	China	Jiangsu	Suzhou	Children's Hospital of Soochow University	Minhang Hosptial, Fudan University	December	2019	M	10			Sepsis	Blood
SUB14700687	PRJNA1154805	SAMN43454753	JBHDFF000000000	spn690	China	Jiangsu	Suzhou	Children's Hospital of Soochow University	Minhang Hosptial, Fudan University	December	2019	M		12		Sepsis	Blood
SUB14700687	PRJNA1154805	SAMN43454754	JBHDFG000000000	spn691	China	Jiangsu	Suzhou	Children's Hospital of Soochow University	Minhang Hosptial, Fudan University	April	2019	M	3			Pneumonia???Bacteremia	Blood
SUB14700687	PRJNA1154805	SAMN43454755	JBHDFH000000000	spn692	China	Jiangsu	Suzhou	Children's Hospital of Soochow University	Minhang Hosptial, Fudan University	November	2019	F	1			Bacteremia	Blood
SUB14700687	PRJNA1154805	SAMN43454756	JBHDFI000000000	spn693	China	Jiangsu	Suzhou	Children's Hospital of Soochow University	Minhang Hosptial, Fudan University	January	2015	F	2			Sepsis	Blood
SUB14700687	PRJNA1154805	SAMN43454757	JBHDFJ000000000	spn694	China	Jiangsu	Suzhou	Children's Hospital of Soochow University	Minhang Hosptial, Fudan University	January	2017	M		9		Otitis media	Ear discharge
SUB14700687	PRJNA1154805	SAMN43454758	JBHDFK000000000	spn695	China	Jiangsu	Suzhou	Children's Hospital of Soochow University	Minhang Hosptial, Fudan University	January	2017	M	2			Otitis media	Ear discharge
SUB14700687	PRJNA1154805	SAMN43454759	JBHDFL000000000	spn696	China	Jiangsu	Suzhou	Children's Hospital of Soochow University	Minhang Hosptial, Fudan University	January	2017	F		10		Otitis media	Ear discharge
SUB14700687	PRJNA1154805	SAMN43454760	JBHDFM000000000	spn698	China	Jiangsu	Suzhou	Children's Hospital of Soochow University	Minhang Hosptial, Fudan University	January	2017	M	2			Otitis media	Ear discharge
SUB14700687	PRJNA1154805	SAMN43454761	JBHDFN000000000	spn700	China	Jiangsu	Suzhou	Children's Hospital of Soochow University	Minhang Hosptial, Fudan University	January	2017	F	3			Otitis media	Ear discharge
SUB14700687	PRJNA1154805	SAMN43454762	JBHDFO000000000	spn701	China	Jiangsu	Suzhou	Children's Hospital of Soochow University	Minhang Hosptial, Fudan University	February	2017	F		7		Otitis media	Ear discharge
SUB14700687	PRJNA1154805	SAMN43454763	JBHDFP000000000	spn702	China	Jiangsu	Suzhou	Children's Hospital of Soochow University	Minhang Hosptial, Fudan University	February	2017	F	2			Otitis media	Ear discharge
SUB14700687	PRJNA1154805	SAMN43454764	JBHDFQ000000000	spn703	China	Jiangsu	Suzhou	Children's Hospital of Soochow University	Minhang Hosptial, Fudan University	February	2017	F	2			Otitis media	Ear discharge
SUB14700687	PRJNA1154805	SAMN43454765	JBHDFR000000000	spn704	China	Jiangsu	Suzhou	Children's Hospital of Soochow University	Minhang Hosptial, Fudan University	February	2017	F	2			Otitis media	Ear discharge
SUB14700687	PRJNA1154805	SAMN43454766	JBHDFS000000000	spn705	China	Jiangsu	Suzhou	Children's Hospital of Soochow University	Minhang Hosptial, Fudan University	February	2017	F	1			Otitis media	Ear discharge
SUB14700687	PRJNA1154805	SAMN43454767	JBHDFT000000000	spn706	China	Jiangsu	Suzhou	Children's Hospital of Soochow University	Minhang Hosptial, Fudan University	March	2017	M	3			Otitis media	Ear discharge
SUB14700687	PRJNA1154805	SAMN43454768	JBHDFU000000000	spn707	China	Jiangsu	Suzhou	Children's Hospital of Soochow University	Minhang Hosptial, Fudan University	March	2017	F	6			Otitis media	Ear discharge
SUB14700687	PRJNA1154805	SAMN43454769	JBHDFV000000000	spn708	China	Jiangsu	Suzhou	Children's Hospital of Soochow University	Minhang Hosptial, Fudan University	March	2017	M		8		Otitis media	Ear discharge
SUB14700687	PRJNA1154805	SAMN43454770	JBHDFW000000000	spn709	China	Jiangsu	Suzhou	Children's Hospital of Soochow University	Minhang Hosptial, Fudan University	March	2017	F		3		Other	Joint fluid/pus
SUB14700687	PRJNA1154805	SAMN43454771	JBHDFX000000000	spn710	China	Jiangsu	Suzhou	Children's Hospital of Soochow University	Minhang Hosptial, Fudan University	March	2017	M		7		Otitis media	Ear discharge
SUB14700687	PRJNA1154805	SAMN43454772	JBHDFY000000000	spn711	China	Jiangsu	Suzhou	Children's Hospital of Soochow University	Minhang Hosptial, Fudan University	March	2017	M		5		Meningitis	Blood
SUB14700687	PRJNA1154805	SAMN43454773	JBHDFZ000000000	spn713	China	Jiangsu	Suzhou	Children's Hospital of Soochow University	Minhang Hosptial, Fudan University	March	2017	M	1			Otitis media	Ear discharge
SUB14700687	PRJNA1154805	SAMN43454774	JBHDGA000000000	spn714	China	Jiangsu	Suzhou	Children's Hospital of Soochow University	Minhang Hosptial, Fudan University	March	2017	F		7		Otitis media	Ear discharge
SUB14700687	PRJNA1154805	SAMN43454775	JBHDGB000000000	spn715	China	Jiangsu	Suzhou	Children's Hospital of Soochow University	Minhang Hosptial, Fudan University	March	2017	F		8		Otitis media	Ear discharge
SUB14700687	PRJNA1154805	SAMN43454776	JBHDGC000000000	spn716	China	Jiangsu	Suzhou	Children's Hospital of Soochow University	Minhang Hosptial, Fudan University	March	2017	F	1			Otitis media	Ear discharge
SUB14700687	PRJNA1154805	SAMN43454777	JBHDGD000000000	spn717	China	Jiangsu	Suzhou	Children's Hospital of Soochow University	Minhang Hosptial, Fudan University	March	2017	M		8		Otitis media	Ear discharge
SUB14700687	PRJNA1154805	SAMN43454778	JBHDGE000000000	spn718	China	Jiangsu	Suzhou	Children's Hospital of Soochow University	Minhang Hosptial, Fudan University	March	2017	M	3			Otitis media	Ear discharge
SUB14700687	PRJNA1154805	SAMN43454779	JBHDGF000000000	spn719	China	Jiangsu	Suzhou	Children's Hospital of Soochow University	Minhang Hosptial, Fudan University	March	2017	M		11		Otitis media	Ear discharge
SUB14700687	PRJNA1154805	SAMN43454780	JBHDGG000000000	spn720	China	Jiangsu	Suzhou	Children's Hospital of Soochow University	Minhang Hosptial, Fudan University	March	2017	F	2			Otitis media	Ear discharge
SUB14700687	PRJNA1154805	SAMN43454781	JBHDGH000000000	spn721	China	Jiangsu	Suzhou	Children's Hospital of Soochow University	Minhang Hosptial, Fudan University	March	2017	M	4			Otitis media	Ear discharge
SUB14700687	PRJNA1154805	SAMN43454782	JBHDGI000000000	spn722	China	Jiangsu	Suzhou	Children's Hospital of Soochow University	Minhang Hosptial, Fudan University	March	2017	M	5			Sepsis	Blood
SUB14700687	PRJNA1154805	SAMN43454783	JBHDGJ000000000	spn723	China	Jiangsu	Suzhou	Children's Hospital of Soochow University	Minhang Hosptial, Fudan University	April	2017	F	4			Otitis media	Ear discharge
SUB14700687	PRJNA1154805	SAMN43454784	JBHDGK000000000	spn724	China	Jiangsu	Suzhou	Children's Hospital of Soochow University	Minhang Hosptial, Fudan University	April	2017	M		7		Otitis media	Ear discharge
SUB14700687	PRJNA1154805	SAMN43454785	JBHDGL000000000	spn725	China	Jiangsu	Suzhou	Children's Hospital of Soochow University	Minhang Hosptial, Fudan University	April	2017	M	1			Otitis media	Ear discharge
SUB14700687	PRJNA1154805	SAMN43454786	JBHDGM000000000	spn726	China	Jiangsu	Suzhou	Children's Hospital of Soochow University	Minhang Hosptial, Fudan University	April	2017	F	4			Otitis media	Ear discharge
SUB14700687	PRJNA1154805	SAMN43454787	JBHDGN000000000	spn728	China	Jiangsu	Suzhou	Children's Hospital of Soochow University	Minhang Hosptial, Fudan University	April	2017	M		8		Otitis media	Ear discharge
SUB14700687	PRJNA1154805	SAMN43454788	JBHDGO000000000	spn729	China	Jiangsu	Suzhou	Children's Hospital of Soochow University	Minhang Hosptial, Fudan University	May	2017	M	4			Otitis media	Ear discharge
SUB14700687	PRJNA1154805	SAMN43454789	JBHDGP000000000	spn730	China	Jiangsu	Suzhou	Children's Hospital of Soochow University	Minhang Hosptial, Fudan University	May	2017	M	3			Otitis media	Ear discharge
SUB14700687	PRJNA1154805	SAMN43454790	JBHDGQ000000000	spn731	China	Jiangsu	Suzhou	Children's Hospital of Soochow University	Minhang Hosptial, Fudan University	May	2017	M		11		Otitis media	Ear discharge
SUB14700687	PRJNA1154805	SAMN43454791	JBHDGR000000000	spn732	China	Jiangsu	Suzhou	Children's Hospital of Soochow University	Minhang Hosptial, Fudan University	April	2017	M	3			Otitis media	Ear discharge
SUB14700687	PRJNA1154805	SAMN43454792	JBHDGS000000000	spn733	China	Jiangsu	Suzhou	Children's Hospital of Soochow University	Minhang Hosptial, Fudan University	May	2017	M		8		Otitis media	Ear discharge
SUB14700687	PRJNA1154805	SAMN43454793	JBHDGT000000000	spn734	China	Jiangsu	Suzhou	Children's Hospital of Soochow University	Minhang Hosptial, Fudan University	May	2017	M		6		Otitis media	Ear discharge
SUB14700687	PRJNA1154805	SAMN43454794	JBHDGU000000000	spn735	China	Jiangsu	Suzhou	Children's Hospital of Soochow University	Minhang Hosptial, Fudan University	May	2017	M	4			Meningitis	Cerebrospinal fluid
SUB14700687	PRJNA1154805	SAMN43454795	JBHDGV000000000	spn736	China	Jiangsu	Suzhou	Children's Hospital of Soochow University	Minhang Hosptial, Fudan University	May	2017	M	4			Meningitis	Blood
SUB14700687	PRJNA1154805	SAMN43454796	JBHDGW000000000	spn737	China	Jiangsu	Suzhou	Children's Hospital of Soochow University	Minhang Hosptial, Fudan University	June	2017	M	2			Otitis media	Ear discharge
SUB14700687	PRJNA1154805	SAMN43454797	JBHDGX000000000	spn739	China	Jiangsu	Suzhou	Children's Hospital of Soochow University	Minhang Hosptial, Fudan University	June	2017	F	1			Otitis media	Ear discharge
SUB14700687	PRJNA1154805	SAMN43454798	JBHDGY000000000	spn740	China	Jiangsu	Suzhou	Children's Hospital of Soochow University	Minhang Hosptial, Fudan University	June	2017	F		10		Otitis media	Ear discharge
SUB14700687	PRJNA1154805	SAMN43454799	JBHDGZ000000000	spn741	China	Jiangsu	Suzhou	Children's Hospital of Soochow University	Minhang Hosptial, Fudan University	June	2017	M		7		Other	Other
SUB14700687	PRJNA1154805	SAMN43454800	JBHDHA000000000	spn742	China	Jiangsu	Suzhou	Children's Hospital of Soochow University	Minhang Hosptial, Fudan University	June	2017	M		8		Otitis media	Ear discharge
SUB14700687	PRJNA1154805	SAMN43454801	JBHDHB000000000	spn743	China	Jiangsu	Suzhou	Children's Hospital of Soochow University	Minhang Hosptial, Fudan University	September	2014	M	1			Otitis media	Ear discharge
SUB14700687	PRJNA1154805	SAMN43454802	JBHDHC000000000	spn744	China	Jiangsu	Suzhou	Children's Hospital of Soochow University	Minhang Hosptial, Fudan University	October	2014	F		10		Otitis media	Ear discharge
SUB14700687	PRJNA1154805	SAMN43454803	JBHDHD000000000	spn745	China	Jiangsu	Suzhou	Children's Hospital of Soochow University	Minhang Hosptial, Fudan University	September	2014	M		10		Otitis media	Ear discharge
SUB14700687	PRJNA1154805	SAMN43454804	JBHDHE000000000	spn746	China	Jiangsu	Suzhou	Children's Hospital of Soochow University	Minhang Hosptial, Fudan University	October	2014	M		11		Meningitis	Blood
SUB14700687	PRJNA1154805	SAMN43454805	JBHDHF000000000	spn747	China	Jiangsu	Suzhou	Children's Hospital of Soochow University	Minhang Hosptial, Fudan University	October	2014	M		4		Meningitis	Cerebrospinal fluid
SUB14700687	PRJNA1154805	SAMN43454806	JBHDHG000000000	spn748	China	Jiangsu	Suzhou	Children's Hospital of Soochow University	Minhang Hosptial, Fudan University	October	2014	F	3	4		Otitis media	Ear discharge
SUB14700687	PRJNA1154805	SAMN43454807	JBHDHH000000000	spn749	China	Jiangsu	Suzhou	Children's Hospital of Soochow University	Minhang Hosptial, Fudan University	October	2014	M		9		Otitis media	Ear discharge
SUB14700687	PRJNA1154805	SAMN43454808	JBHDHI000000000	spn750	China	Jiangsu	Suzhou	Children's Hospital of Soochow University	Minhang Hosptial, Fudan University	October	2014	F	1			Otitis media	Ear discharge
SUB14700687	PRJNA1154805	SAMN43454809	JBHDHJ000000000	spn751	China	Jiangsu	Suzhou	Children's Hospital of Soochow University	Minhang Hosptial, Fudan University	October	2014	M	3			Otitis media	Ear discharge
SUB14700687	PRJNA1154805	SAMN43454810	JBHDHK000000000	spn753	China	Jiangsu	Suzhou	Children's Hospital of Soochow University	Minhang Hosptial, Fudan University	November	2014	F		8		Bacteremia	Blood
SUB14700687	PRJNA1154805	SAMN43454811	JBHDHL000000000	spn754	China	Jiangsu	Suzhou	Children's Hospital of Soochow University	Minhang Hosptial, Fudan University	November	2014	M	4			Pneumonia	Pleural Fluid
SUB14700687	PRJNA1154805	SAMN43454812	JBHDHM000000000	spn755	China	Jiangsu	Suzhou	Children's Hospital of Soochow University	Minhang Hosptial, Fudan University	November	2014	M	3			Bronchitis	Blood
SUB14700687	PRJNA1154805	SAMN43454813	JBHDHN000000000	spn756	China	Jiangsu	Suzhou	Children's Hospital of Soochow University	Minhang Hosptial, Fudan University	November	2014	F		9		Otitis media	Ear discharge
SUB14700687	PRJNA1154805	SAMN43454814	JBHDHO000000000	spn757	China	Jiangsu	Suzhou	Children's Hospital of Soochow University	Minhang Hosptial, Fudan University	November	2014	F	2			Otitis media	Ear discharge
SUB14700687	PRJNA1154805	SAMN43454815	JBHDHP000000000	spn758	China	Jiangsu	Suzhou	Children's Hospital of Soochow University	Minhang Hosptial, Fudan University	October	2014	F	4			Sepsis	Blood
SUB14700687	PRJNA1154805	SAMN43454816	JBHDHQ000000000	spn760	China	Jiangsu	Suzhou	Children's Hospital of Soochow University	Minhang Hosptial, Fudan University	November	2014	F		7		Otitis media	Ear discharge
SUB14700687	PRJNA1154805	SAMN43454817	JBHDHR000000000	spn761	China	Jiangsu	Suzhou	Children's Hospital of Soochow University	Minhang Hosptial, Fudan University	November	2014	M	4			Pneumonia	Pleural Fluid
SUB14700687	PRJNA1154805	SAMN43454818	JBHDHS000000000	spn762	China	Jiangsu	Suzhou	Children's Hospital of Soochow University	Minhang Hosptial, Fudan University	November	2014	M	3			Sepsis	Blood
SUB14700687	PRJNA1154805	SAMN43454819	JBHDHT000000000	spn763	China	Jiangsu	Suzhou	Children's Hospital of Soochow University	Minhang Hosptial, Fudan University	November	2014	F	2			Otitis media	Ear discharge
SUB14700687	PRJNA1154805	SAMN43454820	JBHDHU000000000	spn764	China	Jiangsu	Suzhou	Children's Hospital of Soochow University	Minhang Hosptial, Fudan University	November	2014	F		7		Otitis media	Ear discharge
SUB14700687	PRJNA1154805	SAMN43454821	JBHDHV000000000	spn765	China	Jiangsu	Suzhou	Children's Hospital of Soochow University	Minhang Hosptial, Fudan University	November	2014	F	1			Meningitis	Blood
SUB14700687	PRJNA1154805	SAMN43454822	JBHDHW000000000	spn766	China	Jiangsu	Suzhou	Children's Hospital of Soochow University	Minhang Hosptial, Fudan University	November	2014	M		6		Meningitis	Blood
SUB14700687	PRJNA1154805	SAMN43454823	JBHDHX000000000	spn767	China	Jiangsu	Suzhou	Children's Hospital of Soochow University	Minhang Hosptial, Fudan University	November	2014	M		6		Meningitis	Cerebrospinal fluid
SUB14700687	PRJNA1154805	SAMN43454824	JBHDHY000000000	spn768	China	Jiangsu	Suzhou	Children's Hospital of Soochow University	Minhang Hosptial, Fudan University	January	2016	M		12		Otitis media	Ear discharge
SUB14700687	PRJNA1154805	SAMN43454825	JBHDHZ000000000	spn769	China	Jiangsu	Suzhou	Children's Hospital of Soochow University	Minhang Hosptial, Fudan University	February	2016	M	2			Otitis media	Ear discharge
SUB14700687	PRJNA1154805	SAMN43454826	JBHDIA000000000	spn770	China	Jiangsu	Suzhou	Children's Hospital of Soochow University	Minhang Hosptial, Fudan University	September	2017	M	2			Otitis media	Ear discharge
SUB14700687	PRJNA1154805	SAMN43454827	JBHDIB000000000	spn771	China	Jiangsu	Suzhou	Children's Hospital of Soochow University	Minhang Hosptial, Fudan University	December	2015	F		6		Meningitis	Blood
SUB14700687	PRJNA1154805	SAMN43454828	JBHDIC000000000	spn772	China	Jiangsu	Suzhou	Children's Hospital of Soochow University	Minhang Hosptial, Fudan University	June	2015	M	3			Meningitis	Cerebrospinal fluid
SUB14700687	PRJNA1154805	SAMN43454829	JBHDID000000000	spn773	China	Jiangsu	Suzhou	Children's Hospital of Soochow University	Minhang Hosptial, Fudan University	March	2015	F		7		Otitis media	Ear discharge
SUB14700687	PRJNA1154805	SAMN43454830	JBHDIE000000000	spn774	China	Jiangsu	Suzhou	Children's Hospital of Soochow University	Minhang Hosptial, Fudan University	January	2015	F		8		Meningitis	Cerebrospinal fluid
SUB14700687	PRJNA1154805	SAMN43454831	JBHDIF000000000	spn775	China	Jiangsu	Suzhou	Children's Hospital of Soochow University	Minhang Hosptial, Fudan University	September	2018	F	4			Sepsis	Blood
SUB14701199	PRJNA1154805	SAMN43455483	JBHDIG000000000	spn776	China	Jiangsu	Suzhou	Children's Hospital of Soochow University	Minhang Hosptial, Fudan University	March	2018	F		8		Meningitis	Cerebrospinal fluid
SUB14701199	PRJNA1154805	SAMN43455484	JBHDIH000000000	spn777	China	Jiangsu	Suzhou	Children's Hospital of Soochow University	Minhang Hosptial, Fudan University	March	2018	F		8		Meningitis	Blood
SUB14701199	PRJNA1154805	SAMN43455485	JBHDII000000000	spn778	China	Jiangsu	Suzhou	Children's Hospital of Soochow University	Minhang Hosptial, Fudan University	March	2018	M	6			Sepsis	Blood
SUB14701199	PRJNA1154805	SAMN43455486	JBHDIJ000000000	spn779	China	Jiangsu	Suzhou	Children's Hospital of Soochow University	Minhang Hosptial, Fudan University	February	2018	F	4			Bacteremia	Blood
SUB14701199	PRJNA1154805	SAMN43455487	JBHDIK000000000	spn780	China	Jiangsu	Suzhou	Children's Hospital of Soochow University	Minhang Hosptial, Fudan University	January	2018	F	3			Pneumonia	Blood
SUB14701199	PRJNA1154805	SAMN43455488	JBHDIL000000000	spn781	China	Jiangsu	Suzhou	Children's Hospital of Soochow University	Minhang Hosptial, Fudan University	April	2014	M	2			Otitis media	Ear discharge
SUB14701199	PRJNA1154805	SAMN43455489	JBHDIM000000000	spn782	China	Jiangsu	Suzhou	Children's Hospital of Soochow University	Minhang Hosptial, Fudan University	April	2014	F	2			Otitis media	Ear discharge
SUB14701199	PRJNA1154805	SAMN43455490	JBHDIN000000000	spn783	China	Jiangsu	Suzhou	Children's Hospital of Soochow University	Minhang Hosptial, Fudan University	April	2014	F	1			Otitis media	Ear discharge
SUB14701199	PRJNA1154805	SAMN43455491	JBHDIO000000000	spn784	China	Jiangsu	Suzhou	Children's Hospital of Soochow University	Minhang Hosptial, Fudan University	April	2014	M		7		Otitis media	Ear discharge
SUB14701199	PRJNA1154805	SAMN43455492	JBHDIP000000000	spn785	China	Jiangsu	Suzhou	Children's Hospital of Soochow University	Minhang Hosptial, Fudan University	April	2014	M	3			Otitis media	Blood
SUB14701199	PRJNA1154805	SAMN43455493	JBHDIQ000000000	spn786	China	Jiangsu	Suzhou	Children's Hospital of Soochow University	Minhang Hosptial, Fudan University	January	2014	M	2			Bacteremia	Blood
SUB14701199	PRJNA1154805	SAMN43455494	JBHDIR000000000	spn788	China	Jiangsu	Suzhou	Children's Hospital of Soochow University	Minhang Hosptial, Fudan University	May	2022	M	2			Otitis media	Ear discharge
SUB14701199	PRJNA1154805	SAMN43455495	JBHDIS000000000	spn789	China	Jiangsu	Suzhou	Children's Hospital of Soochow University	Minhang Hosptial, Fudan University	December	2016	F	2			Otitis media	Ear discharge
SUB14701199	PRJNA1154805	SAMN43455496	JBHDIT000000000	spn790	China	Jiangsu	Suzhou	Children's Hospital of Soochow University	Minhang Hosptial, Fudan University	October	2022	F	2			Sepsis	Blood
SUB14701199	PRJNA1154805	SAMN43455497	JBHDIU000000000	spn791	China	Jiangsu	Suzhou	Children's Hospital of Soochow University	Minhang Hosptial, Fudan University	May	2017	M		11		Otitis media	Ear discharge
SUB14701199	PRJNA1154805	SAMN43455498	JBHDIV000000000	spn792	China	Jiangsu	Suzhou	Children's Hospital of Soochow University	Minhang Hosptial, Fudan University	January	2015	M		10		Otitis media	Ear discharge
SUB14701199	PRJNA1154805	SAMN43455499	JBHDIW000000000	spn793	China	Jiangsu	Suzhou	Children's Hospital of Soochow University	Minhang Hosptial, Fudan University	January	2015	F	2			Otitis media	Ear discharge
SUB14701199	PRJNA1154805	SAMN43455500	JBHDIX000000000	spn794	China	Jiangsu	Suzhou	Children's Hospital of Soochow University	Minhang Hosptial, Fudan University	January	2015	F		11		Otitis media	Ear discharge
