# Supplementary material for: Genomic analysis of invasive and non-invasive disease-causing Streptococcus pneumoniae isolated from children between 2014 and 2023 in Suzhou, China
Source: Microb Genom. 2025 Jun 2;11(6):001398. doi: 10.1099/mgen.0.001398 (PMC12130468; doi:10.1099/mgen.0.001398)
Supplement: Supplementary Material 3. [file mgen-11-01398-s003.xlsx]

## Sheet: Data S2
Public_name	Sample_name	Study_name	Selection_random	Country	Region	City	Facility_where_collected	Submitting_institution	Month	Year	Gender	Age_years	Age_months	Age_days	Clinical_manifestation	Source	HIV_status	Read_QC	Assembly_QC	Mapping_QC	Taxonomy_QC	Overall_QC	Bases	Contigs#	Assembly_Length	Seq_Depth	Ref_Cov_%	Het-SNP#	S.Pneumo_%	Top_Non-Strep_Genus	Top_Non-Strep_Genus_%	GPSC	Serotype	ST	aroE	gdh	gki	recP	spi	xpt	ddl	pbp1a	pbp2b	pbp2x	AMO_MIC	AMO_Res	CFT_MIC	CFT_Res(Meningital)	CFT_Res(Non-meningital)
GPS_CN_CPR_SPN282_I1	spn282	CN-CPRA	N	China	Jiangsu	Suzhou	Children's Hospital of Soochow University	Minhang Hosptial, Fudan University	November	2014	F	1			Meningitis	Cerebrospinal fluid		PASS	PASS	PASS	PASS	PASS	1517657470	39	2078579	730.14	92.02	39	89.73	Salmonella	0.02	4	14	876	8	13	14	4	6	4	14	60	16	312	2	S	1	I	S
GPS_CN_CPR_SPN360_I1	spn360	CN-CPRA	N	China	Jiangsu	Suzhou	Children's Hospital of Soochow University	Minhang Hosptial, Fudan University	January	2016	F	2			Otitis media	Ear discharge		PASS	PASS	PASS	PASS	PASS	1359085520	45	2022517	671.97	86.4	50	91.09	Vibrio	0	1	19F	271	4	16	19	15	6	20	26	13	11	33	8	R	4	R	R
GPS_CN_CPR_SPN361_I1	spn361	CN-CPRA	N	China	Jiangsu	Suzhou	Children's Hospital of Soochow University	Minhang Hosptial, Fudan University	January	2016	F	4			Pneumonia	Pleural Fluid		PASS	PASS	PASS	PASS	PASS	1806755704	41	2014213	897	86.55	45	91.99	Vibrio	0	1	19A	320	4	16	19	15	6	20	1	13	11	16	8	R	2	R	I
GPS_CN_CPR_SPN362_I1	spn362	CN-CPRA	N	China	Jiangsu	Suzhou	Children's Hospital of Soochow University	Minhang Hosptial, Fudan University	January	2016	F		10		Otitis media	Ear discharge		PASS	PASS	PASS	PASS	PASS	1793433750	20	2061536	869.95	88.08	60	90.51	Betaentomopoxvirus	0	107	18B	2968	108	8	4	12	6	3	18	152	0	2	<= 0.03	S	<= 0.5	S	S
GPS_CN_CPR_SPN363_I1	spn363	CN-CPRA	N	China	Jiangsu	Suzhou	Children's Hospital of Soochow University	Minhang Hosptial, Fudan University	January	2016	F	2			Otitis media	Ear discharge		PASS	PASS	PASS	PASS	PASS	1865358116	45	2041749	913.6	86.43	42	90.8	Vibrio	0	1	19F	271	4	16	19	15	6	20	26	13	11	33	8	R	4	R	R
GPS_CN_CPR_SPN364_I1	spn364	CN-CPRA	N	China	Jiangsu	Suzhou	Children's Hospital of Soochow University	Minhang Hosptial, Fudan University	February	2016	M	2			Otitis media	Ear discharge		PASS	PASS	PASS	PASS	PASS	1938625830	39	2105703	920.65	95.99	7	91.65	Escherichia	0	16	23F	81	4	4	2	4	4	1	1	15	12	18	2	S	1	I	S
GPS_CN_CPR_SPN365_I1	spn365	CN-CPRA	N	China	Jiangsu	Suzhou	Children's Hospital of Soochow University	Minhang Hosptial, Fudan University	February	2016	F	3			Pneumonia	Pleural Fluid		PASS	PASS	PASS	PASS	PASS	1840364110	41	2060042	893.36	86.6	40	91.75	Vibrio	0	1	19A	320	4	16	19	15	6	20	1	13	11	16	8	R	2	R	I
GPS_CN_CPR_SPN366_I1	spn366	CN-CPRA	N	China	Jiangsu	Suzhou	Children's Hospital of Soochow University	Minhang Hosptial, Fudan University	May	2016	M	1			Meningitis	Cerebrospinal fluid		PASS	PASS	PASS	PASS	PASS	1297892942	45	2144926	605.09	91.41	59	87.98	Staphylococcus	0.01	321	6B	902	2	13	2	1	6	121	121	13	115	73	0.5	S	1	I	S
GPS_CN_CPR_SPN367_I1	spn367	CN-CPRA	N	China	Jiangsu	Suzhou	Children's Hospital of Soochow University	Minhang Hosptial, Fudan University	April	2016	F		6		Otitis media	Ear discharge		PASS	PASS	PASS	PASS	PASS	1897559358	35	2083716	910.66	88.32	81	88.6	Enterococcus	0.05	152	15B	3397	7	187	122	87	17	1	290	226	280	NEW	0.5	S	1	I	S
GPS_CN_CPR_SPN368_I1	spn368	CN-CPRA	N	China	Jiangsu	Suzhou	Children's Hospital of Soochow University	Minhang Hosptial, Fudan University	April	2016	F	4			Otitis media	Ear discharge		PASS	PASS	PASS	PASS	PASS	1846693796	49	2025641	911.65	86.54	52	90.53	Pseudomonas	0.01	1	19A	320	4	16	19	15	6	20	1	13	11	16	8	R	2	R	I
GPS_CN_CPR_SPN369_I1	spn369	CN-CPRA	N	China	Jiangsu	Suzhou	Children's Hospital of Soochow University	Minhang Hosptial, Fudan University	April	2016	F		11		Otitis media	Ear discharge		PASS	PASS	PASS	PASS	PASS	1043853064	48	2040325	511.61	86.33	54	89.11	Vibrio	0	1	19F	271	4	16	19	15	6	20	26	13	11	33	8	R	4	R	R
GPS_CN_CPR_SPN370_I1	spn370	CN-CPRA	N	China	Jiangsu	Suzhou	Children's Hospital of Soochow University	Minhang Hosptial, Fudan University	June	2016	F	9			Sepsis	Blood		PASS	PASS	PASS	PASS	PASS	1937088452	26	2046042	946.74	87.01	49	88.42	Anaerococcus	0.37	43	9V	12669	15	13	4	16	9	1	17	1	4	23	<= 0.03	S	<= 0.5	S	S
GPS_CN_CPR_SPN371_I1	spn371	CN-CPRA	N	China	Jiangsu	Suzhou	Children's Hospital of Soochow University	Minhang Hosptial, Fudan University	May	2016	M	1			Otitis media	Ear discharge		PASS	PASS	PASS	PASS	PASS	1780522694	51	2092642	850.84	86.3	48	86.34	Haliscomenobacter	0.01	1	19F	271	4	16	19	15	6	20	26	13	11	33	8	R	4	R	R
GPS_CN_CPR_SPN372_I1	spn372	CN-CPRA	N	China	Jiangsu	Suzhou	Children's Hospital of Soochow University	Minhang Hosptial, Fudan University	May	2016	F	3			Otitis media	Ear discharge		PASS	PASS	PASS	PASS	PASS	1688413708	50	2081809	811.03	86.41	55	87.61	Vibrio	0	1	19F	271	4	16	19	15	6	20	26	13	11	33	8	R	4	R	R
GPS_CN_CPR_SPN373_I1	spn373	CN-CPRA	N	China	Jiangsu	Suzhou	Children's Hospital of Soochow University	Minhang Hosptial, Fudan University	May	2016	M	1			Otitis media	Ear discharge		PASS	PASS	PASS	PASS	PASS	1686663432	59	2084042	809.32	86.58	50	86.9	Vibrio	0	1	19A	320	4	16	19	15	6	20	1	13	11	16	8	R	2	R	I
GPS_CN_CPR_SPN374_I1	spn374	CN-CPRA	N	China	Jiangsu	Suzhou	Children's Hospital of Soochow University	Minhang Hosptial, Fudan University	June	2016	F		8		Otitis media	Ear discharge		PASS	PASS	PASS	PASS	PASS	1174081084	43	2049362	572.9	86.59	52	91.7	Vibrio	0	1	19A	320	4	16	19	15	6	20	1	13	11	16	8	R	2	R	I
GPS_CN_CPR_SPN375_I1	spn375	CN-CPRA	N	China	Jiangsu	Suzhou	Children's Hospital of Soochow University	Minhang Hosptial, Fudan University	April	2016	F		11		Sepsis	Blood		PASS	PASS	PASS	PASS	PASS	1696047600	53	2069659	819.48	85.81	58	85.14	Vibrio	0	1	19F	271	4	16	19	15	6	20	26	13	16	NEW	1	S	1	I	S
GPS_CN_CPR_SPN376_I1	spn376	CN-CPRA	N	China	Jiangsu	Suzhou	Children's Hospital of Soochow University	Minhang Hosptial, Fudan University	July	2016	F		6		Meningitis	Cerebrospinal fluid		PASS	PASS	PASS	PASS	PASS	4105224834	50	2113279	1942.58	89.51	60	90.06	Vibrio	0	23	6E(6B)	95	5	6	33	2	6	3	4	34	57	56	0.25	S	1	I	S
GPS_CN_CPR_SPN377_I1	spn377	CN-CPRA	N	China	Jiangsu	Suzhou	Children's Hospital of Soochow University	Minhang Hosptial, Fudan University	July	2016	M	2			Otitis media	Ear discharge		PASS	PASS	PASS	PASS	PASS	1625708424	46	2043488	795.55	86.41	54	90.28	Vibrio	0.01	1	19F	271	4	16	19	15	6	20	26	13	11	33	8	R	4	R	R
GPS_CN_CPR_SPN378_I1	spn378	CN-CPRA	N	China	Jiangsu	Suzhou	Children's Hospital of Soochow University	Minhang Hosptial, Fudan University	July	2016	F	1			Otitis media	Ear discharge		PASS	PASS	PASS	PASS	PASS	1696416666	51	2151983	788.3	91.27	54	88.96	Filifactor	0.01	852	6A	3173	7	30	8	6	6	6	1	25	12	18	2	S	1	I	S
GPS_CN_CPR_SPN379_I1	spn379	CN-CPRA	N	China	Jiangsu	Suzhou	Children's Hospital of Soochow University	Minhang Hosptial, Fudan University	July	2016	M		4		Otitis media	Ear discharge		PASS	PASS	PASS	PASS	PASS	2104664118	48	2044371	1029.49	86.38	55	91.12	Vibrio	0	1	19F	271	4	16	19	15	6	20	26	13	11	33	8	R	4	R	R
GPS_CN_CPR_SPN380_I1	spn380	CN-CPRA	N	China	Jiangsu	Suzhou	Children's Hospital of Soochow University	Minhang Hosptial, Fudan University	August	2016	F	2			Otitis media	Ear discharge		PASS	PASS	PASS	PASS	PASS	1554527550	51	2083024	746.28	86.57	48	87.75	Moraxella	0.4	1	19F	271	4	16	19	15	6	20	26	13	11	33	8	R	4	R	R
GPS_CN_CPR_SPN381_I1	spn381	CN-CPRA	N	China	Jiangsu	Suzhou	Children's Hospital of Soochow University	Minhang Hosptial, Fudan University	August	2016	M	5			Sepsis	Blood		PASS	PASS	PASS	PASS	PASS	1795909534	58	2131761	842.45	89.45	49	86.27	Enterococcus	0.06	856	6D	15701	488	42	4	39	39	104	14	226	280	497	0.5	S	1	I	S
GPS_CN_CPR_SPN382_I1	spn382	CN-CPRA	N	China	Jiangsu	Suzhou	Children's Hospital of Soochow University	Minhang Hosptial, Fudan University	September	2016	M		7		Otitis media	Ear discharge		PASS	PASS	PASS	PASS	PASS	967768526	49	2042956	473.7	86.44	61	89.54	Vibrio	0	1	19A	320	4	16	19	15	6	20	1	13	11	16	8	R	2	R	I
GPS_CN_CPR_SPN383_I1	spn383	CN-CPRA	N	China	Jiangsu	Suzhou	Children's Hospital of Soochow University	Minhang Hosptial, Fudan University	September	2016	F	5			Sepsis	Blood		PASS	PASS	PASS	PASS	PASS	1188781846	54	2043326	581.78	86.32	56	89.88	Vibrio	0	1	19F	271	4	16	19	15	6	20	26	13	NEW	33	8	R	4	R	R
GPS_CN_CPR_SPN384_I1	spn384	CN-CPRA	N	China	Jiangsu	Suzhou	Children's Hospital of Soochow University	Minhang Hosptial, Fudan University	September	2016	M		7		Otitis media	Ear discharge		PASS	PASS	PASS	PASS	PASS	3102399764	46	2044978	1517.08	86.57	40	90.82	Vibrio	0	1	19A	320	4	16	19	15	6	20	1	13	11	16	8	R	2	R	I
GPS_CN_CPR_SPN385_I1	spn385	CN-CPRA	N	China	Jiangsu	Suzhou	Children's Hospital of Soochow University	Minhang Hosptial, Fudan University	September	2016	M	3			Otitis media	Ear discharge		PASS	PASS	PASS	PASS	PASS	1516997332	51	2038125	744.31	86.37	59	89.53	Vibrio	0	1	19F	271	4	16	19	15	6	20	26	13	11	33	8	R	4	R	R
GPS_CN_CPR_SPN386_I1	spn386	CN-CPRA	N	China	Jiangsu	Suzhou	Children's Hospital of Soochow University	Minhang Hosptial, Fudan University	September	2016	M	3			Sepsis	Blood		PASS	PASS	PASS	PASS	PASS	2033274998	61	2123134	957.67	89.62	52	85.09	Filifactor	0.01	852	6A	3173	7	30	8	6	6	6	1	25	12	18	2	S	1	I	S
GPS_CN_CPR_SPN387_I1	spn387	CN-CPRA	N	China	Jiangsu	Suzhou	Children's Hospital of Soochow University	Minhang Hosptial, Fudan University	October	2016	F	3			Otitis media	Ear discharge		PASS	PASS	PASS	PASS	PASS	2571436688	53	2041992	1259.27	86.74	54	89.24	Vibrio	0	1	19F	271	4	16	19	15	6	20	26	13	11	33	8	R	4	R	R
GPS_CN_CPR_SPN388_I1	spn388	CN-CPRA	N	China	Jiangsu	Suzhou	Children's Hospital of Soochow University	Minhang Hosptial, Fudan University	October	2016	F		6		Otitis media	Ear discharge		PASS	PASS	PASS	PASS	PASS	1870525702	38	2098545	891.34	89.32	68	86.73	Vibrio	0	5	19F	18019	7	13	8	6	1	6	26	19	1	24	0.25	S	<= 0.5	S	S
GPS_CN_CPR_SPN389_I1	spn389	CN-CPRA	N	China	Jiangsu	Suzhou	Children's Hospital of Soochow University	Minhang Hosptial, Fudan University	October	2016	F	5			Otitis media	Ear discharge		PASS	PASS	PASS	PASS	PASS	1558172378	51	2042785	762.76	86.43	52	89.72	Vibrio	0	1	19A	320	4	16	19	15	6	20	1	13	11	16	8	R	2	R	I
GPS_CN_CPR_SPN391_I1	spn391	CN-CPRA	N	China	Jiangsu	Suzhou	Children's Hospital of Soochow University	Minhang Hosptial, Fudan University	October	2016	M	2			Otitis media	Ear discharge		PASS	PASS	PASS	PASS	PASS	1551331400	45	2041921	759.74	86.43	56	90.18	Vibrio	0	1	19A	320	4	16	19	15	6	20	1	13	11	16	8	R	2	R	I
GPS_CN_CPR_SPN392_I1	spn392	CN-CPRA	N	China	Jiangsu	Suzhou	Children's Hospital of Soochow University	Minhang Hosptial, Fudan University	November	2016	M	4			Otitis media	Ear discharge		PASS	PASS	PASS	PASS	PASS	1297212018	51	2061024	629.4	86.51	56	89.69	Vibrio	0	1	19A	320	4	16	19	15	6	20	1	13	11	16	8	R	2	R	I
GPS_CN_CPR_SPN393_I1	spn393	CN-CPRA	N	China	Jiangsu	Suzhou	Children's Hospital of Soochow University	Minhang Hosptial, Fudan University	November	2016	M	6			Sepsis	Blood		PASS	PASS	PASS	PASS	PASS	2060768936	51	2189853	941.05	89.5	57	88.23	Enterococcus	0.07	23	6E(6B)	90	5	6	1	2	6	3	4	34	32	43	1	S	<= 0.5	S	S
GPS_CN_CPR_SPN394_I1	spn394	CN-CPRA	N	China	Jiangsu	Suzhou	Children's Hospital of Soochow University	Minhang Hosptial, Fudan University	November	2016	M	4			Meningitis	Blood		PASS	PASS	PASS	PASS	PASS	1994441784	45	2206460	903.91	91.11	60	88.42	Enterococcus	0.07	23	6E(6B)	90	5	6	1	2	6	3	4	34	32	43	1	S	<= 0.5	S	S
GPS_CN_CPR_SPN395_I1	spn395	CN-CPRA	N	China	Jiangsu	Suzhou	Children's Hospital of Soochow University	Minhang Hosptial, Fudan University	November	2016	M		7		Otitis media	Ear discharge		PASS	PASS	PASS	PASS	PASS	1665765926	45	2067625	805.64	89.4	52	88.96	Klebsiella	0.38	162	4	5872	2	128	4	1	14	1	72	0	0	2	<= 0.03	S	<= 0.5	S	S
GPS_CN_CPR_SPN396_I1	spn396	CN-CPRA	N	China	Jiangsu	Suzhou	Children's Hospital of Soochow University	Minhang Hosptial, Fudan University	November	2016	F	1			Otitis media	Ear discharge		PASS	PASS	PASS	PASS	PASS	3167543110	48	2026255	1563.24	86.58	37	90.85	Vibrio	0	1	19A	320	4	16	19	15	6	20	1	13	11	16	8	R	2	R	I
GPS_CN_CPR_SPN397_I1	spn397	CN-CPRA	N	China	Jiangsu	Suzhou	Children's Hospital of Soochow University	Minhang Hosptial, Fudan University	November	2016	F	3			Otitis media	Ear discharge		PASS	PASS	PASS	PASS	PASS	1289598094	46	2044217	630.85	86.39	49	90.27	Vibrio	0	1	19F	271	4	16	19	15	6	20	26	13	11	33	8	R	4	R	R
GPS_CN_CPR_SPN398_I1	spn398	CN-CPRA	N	China	Jiangsu	Suzhou	Children's Hospital of Soochow University	Minhang Hosptial, Fudan University	November	2016	F		5		Sepsis	Blood		PASS	PASS	PASS	PASS	PASS	1548624002	51	2060241	751.67	86.43	44	90.54	Vibrio	0	1	19A	320	4	16	19	15	6	20	1	13	11	16	8	R	2	R	I
GPS_CN_CPR_SPN399_I1	spn399	CN-CPRA	N	China	Jiangsu	Suzhou	Children's Hospital of Soochow University	Minhang Hosptial, Fudan University	November	2016	F		9		Otitis media	Ear discharge		PASS	PASS	PASS	PASS	PASS	1670985910	44	2046332	816.57	86.39	47	89.95	Vibrio	0	1	19F	271	4	16	19	15	6	20	26	13	11	33	8	R	4	R	R
GPS_CN_CPR_SPN400_I1	spn400	CN-CPRA	N	China	Jiangsu	Suzhou	Children's Hospital of Soochow University	Minhang Hosptial, Fudan University	November	2016	M	4			Otitis media	Ear discharge		PASS	PASS	PASS	PASS	PASS	3721861712	49	2029783	1833.62	86.11	39	89.79	Vibrio	0	1	19F	271	4	16	19	15	6	20	26	13	11	33	8	R	4	R	R
GPS_CN_CPR_SPN401_I1	spn401	CN-CPRA	N	China	Jiangsu	Suzhou	Children's Hospital of Soochow University	Minhang Hosptial, Fudan University	November	2016	M	1			Otitis media	Ear discharge		PASS	PASS	PASS	PASS	PASS	2286213912	43	2040289	1120.53	86.37	43	90.79	Vibrio	0	1	19F	271	4	16	19	15	6	20	26	13	11	33	8	R	4	R	R
GPS_CN_CPR_SPN402_I1	spn402	CN-CPRA	N	China	Jiangsu	Suzhou	Children's Hospital of Soochow University	Minhang Hosptial, Fudan University	November	2016	M		9		Otitis media	Ear discharge		PASS	PASS	PASS	PASS	PASS	1541517702	54	2040400	755.49	86.4	51	89.93	Vibrio	0	1	19F	-	4	16	19	15	6	20	290	13	280	33	1	S	4	R	R
GPS_CN_CPR_SPN403_I1	spn403	CN-CPRA	N	China	Jiangsu	Suzhou	Children's Hospital of Soochow University	Minhang Hosptial, Fudan University	June	2017	F		7		Otitis media	Ear discharge		PASS	PASS	PASS	PASS	PASS	1707142076	57	2171464	786.17	87.79	57	87.02	Klebsiella	0.02	1	19F	236	15	16	19	15	6	20	26	13	16	47	2	S	1	I	S
GPS_CN_CPR_SPN404_I1	spn404	CN-CPRA	N	China	Jiangsu	Suzhou	Children's Hospital of Soochow University	Minhang Hosptial, Fudan University	June	2017	F	5			Otitis media	Ear discharge		PASS	PASS	PASS	PASS	PASS	1754923500	47	2039442	860.49	86.39	43	90.53	Vibrio	0	1	19F	271	4	16	19	15	6	20	26	13	11	33	8	R	4	R	R
GPS_CN_CPR_SPN405_I1	spn405	CN-CPRA	N	China	Jiangsu	Suzhou	Children's Hospital of Soochow University	Minhang Hosptial, Fudan University	July	2017	M	4			Sepsis	Blood		PASS	PASS	PASS	PASS	PASS	1326282060	45	2039638	650.25	86.24	47	89.97	Vibrio	0	1	19F	271	4	16	19	15	6	20	26	13	11	33	8	R	4	R	R
GPS_CN_CPR_SPN406_I1	spn406	CN-CPRA	N	China	Jiangsu	Suzhou	Children's Hospital of Soochow University	Minhang Hosptial, Fudan University	July	2017	M	4			Meningitis	Cerebrospinal fluid		PASS	PASS	PASS	PASS	PASS	1549158316	54	2083884	743.39	86.46	51	86.4	Vibrio	0	1	19F	271	4	16	19	15	6	20	26	13	11	33	8	R	4	R	R
GPS_CN_CPR_SPN407_I1	spn407	CN-CPRA	N	China	Jiangsu	Suzhou	Children's Hospital of Soochow University	Minhang Hosptial, Fudan University	July	2017	M	6			Otitis media	Ear discharge		PASS	PASS	PASS	PASS	PASS	1732268154	40	2171849	797.6	89.02	53	84.73	Ezakiella	0.77	45	34	11964	5	5	6	16	7	1	9	7	1	242	0.25	S	<= 0.5	S	S
GPS_CN_CPR_SPN408_I1	spn408	CN-CPRA	N	China	Jiangsu	Suzhou	Children's Hospital of Soochow University	Minhang Hosptial, Fudan University	July	2017	M	1			Otitis media	Ear discharge		PASS	PASS	PASS	PASS	PASS	1724568072	48	2045287	843.19	86.38	43	90.73	Vibrio	0	1	19F	271	4	16	19	15	6	20	26	13	11	33	8	R	4	R	R
GPS_CN_CPR_SPN409_I1	spn409	CN-CPRA	N	China	Jiangsu	Suzhou	Children's Hospital of Soochow University	Minhang Hosptial, Fudan University	August	2017	M		7		Otitis media	Ear discharge		PASS	PASS	PASS	PASS	PASS	1705605542	48	2082890	818.86	86.58	51	89.44	Vibrio	0	1	19A	320	4	16	19	15	6	20	1	13	11	16	8	R	2	R	I
GPS_CN_CPR_SPN410_I1	spn410	CN-CPRA	N	China	Jiangsu	Suzhou	Children's Hospital of Soochow University	Minhang Hosptial, Fudan University	August	2017	M	9			Sepsis	Blood		PASS	PASS	PASS	PASS	PASS	1809513488	35	1978806	914.44	86.3	43	90.41	Lactobacillus	0	12	3	4655	7	8	40	1	6	1	22	2	281	NEW	<= 0.03	S	<= 0.5	S	S
GPS_CN_CPR_SPN411_I1	spn411	CN-CPRA	N	China	Jiangsu	Suzhou	Children's Hospital of Soochow University	Minhang Hosptial, Fudan University	September	2017	M		8		Otitis media	Ear discharge		PASS	PASS	PASS	PASS	PASS	1725058224	59	2090104	825.34	88.02	48	90.95	Vibrio	0	1	19F	236	15	16	19	15	6	20	26	13	16	47	2	S	1	I	S
GPS_CN_CPR_SPN412_I1	spn412	CN-CPRA	N	China	Jiangsu	Suzhou	Children's Hospital of Soochow University	Minhang Hosptial, Fudan University	September	2017	F		10		Otitis media	Ear discharge		PASS	PASS	PASS	PASS	PASS	1469332090	53	2036718	721.42	86.41	57	88.29	Vibrio	0	1	19F	271	4	16	19	15	6	20	26	13	11	33	8	R	4	R	R
GPS_CN_CPR_SPN413_I1	spn413	CN-CPRA	N	China	Jiangsu	Suzhou	Children's Hospital of Soochow University	Minhang Hosptial, Fudan University	September	2017	M	3			Otitis media	Ear discharge		PASS	PASS	PASS	PASS	PASS	2117693460	49	2042274	1036.92	86.43	43	90.67	Vibrio	0	1	19F	236	15	16	19	15	6	20	26	13	16	47	2	S	1	I	S
GPS_CN_CPR_SPN415_I1	spn415	CN-CPRA	N	China	Jiangsu	Suzhou	Children's Hospital of Soochow University	Minhang Hosptial, Fudan University	October	2017	F	3			Otitis media	Ear discharge		PASS	PASS	PASS	PASS	PASS	2008406908	51	2079890	965.63	86.48	50	87.25	Vibrio	0	1	19F	271	4	16	19	15	6	20	26	13	11	33	8	R	4	R	R
GPS_CN_CPR_SPN416_I1	spn416	CN-CPRA	N	China	Jiangsu	Suzhou	Children's Hospital of Soochow University	Minhang Hosptial, Fudan University	October	2017	M		10		Otitis media	Joint fluid/pus		PASS	PASS	PASS	PASS	PASS	2256905794	50	2034262	1109.44	86.44	52	90.15	Vibrio	0	1	19F	6993	4	16	19	15	6	6	26	13	11	8	8	R	1	I	S
GPS_CN_CPR_SPN417_I1	spn417	CN-CPRA	N	China	Jiangsu	Suzhou	Children's Hospital of Soochow University	Minhang Hosptial, Fudan University	October	2017	F		7		Otitis media	Ear discharge		PASS	PASS	PASS	PASS	PASS	2372537476	50	2082653	1139.19	86.78	50	85.88	Vibrio	0	1	19A	320	4	16	19	15	6	20	1	13	11	16	8	R	2	R	I
GPS_CN_CPR_SPN418_I1	spn418	CN-CPRA	N	China	Jiangsu	Suzhou	Children's Hospital of Soochow University	Minhang Hosptial, Fudan University	October	2017	F	4			Sepsis	Blood		PASS	PASS	PASS	PASS	PASS	1750905568	26	2043883	856.65	89.79	42	88.41	Enterococcus	0.1	69	15A	6011	7	13	4	16	6	1	17	0	4	23	<= 0.03	S	<= 0.5	S	S
GPS_CN_CPR_SPN419_I1	spn419	CN-CPRA	N	China	Jiangsu	Suzhou	Children's Hospital of Soochow University	Minhang Hosptial, Fudan University	October	2017	F		12		Otitis media	Ear discharge		PASS	PASS	PASS	PASS	PASS	2264082498	47	2069595	1093.97	85.73	50	86.02	Vibrio	0	1	19F	271	4	16	19	15	6	20	26	13	16	NEW	1	S	1	I	S
GPS_CN_CPR_SPN420_I1	spn420	CN-CPRA	N	China	Jiangsu	Suzhou	Children's Hospital of Soochow University	Minhang Hosptial, Fudan University	October	2017	M		6		Otitis media	Ear discharge		PASS	PASS	PASS	PASS	PASS	1683465438	29	2063527	815.81	89.94	37	89.15	Enterococcus	0.1	69	15A	5613	7	13	4	16	6	1	14	0	6	23	<= 0.03	S	<= 0.5	S	S
GPS_CN_CPR_SPN421_I1	spn421	CN-CPRA	N	China	Jiangsu	Suzhou	Children's Hospital of Soochow University	Minhang Hosptial, Fudan University	November	2017	M	3			Otitis media	Ear discharge		PASS	PASS	PASS	PASS	PASS	2679933476	49	2040364	1313.45	86.43	50	90.55	Vibrio	0	1	19F	271	4	16	19	15	6	20	26	13	11	33	8	R	4	R	R
GPS_CN_CPR_SPN422_I1	spn422	CN-CPRA	N	China	Jiangsu	Suzhou	Children's Hospital of Soochow University	Minhang Hosptial, Fudan University	November	2017	M		7		Otitis media	Ear discharge		PASS	PASS	PASS	PASS	PASS	1854114908	47	2025407	915.42	86.52	44	90.54	Vibrio	0	1	19A	-	4	16	6	15	6	20	1	13	11	16	8	R	2	R	I
GPS_CN_CPR_SPN423_I1	spn423	CN-CPRA	N	China	Jiangsu	Suzhou	Children's Hospital of Soochow University	Minhang Hosptial, Fudan University	November	2017	M		9		Otitis media	Ear discharge		PASS	PASS	PASS	PASS	PASS	1514549538	57	2052435	737.92	87.06	47	87.53	Vibrio	0	1	19A	320	4	16	19	15	6	20	1	13	11	16	8	R	2	R	I
GPS_CN_CPR_SPN424_I1	spn424	CN-CPRA	N	China	Jiangsu	Suzhou	Children's Hospital of Soochow University	Minhang Hosptial, Fudan University	November	2017	M	5			Otitis media	Ear discharge		PASS	PASS	PASS	PASS	PASS	1311838942	40	2053371	638.87	89.82	74	87.92	Proteus	0.08	32	7F	3545	10	16	40	1	17	1	17	2	2	2	<= 0.03	S	<= 0.5	S	S
GPS_CN_CPR_SPN425_I1	spn425	CN-CPRA	N	China	Jiangsu	Suzhou	Children's Hospital of Soochow University	Minhang Hosptial, Fudan University	November	2017	M		8		Otitis media	Ear discharge		PASS	PASS	PASS	PASS	PASS	1852672870	47	2037030	909.49	86.26	54	90.37	Vibrio	0	1	19F	271	4	16	19	15	6	20	26	13	11	33	8	R	4	R	R
GPS_CN_CPR_SPN426_I1	spn426	CN-CPRA	N	China	Jiangsu	Suzhou	Children's Hospital of Soochow University	Minhang Hosptial, Fudan University	November	2017	M		12		Otitis media	Ear discharge		PASS	PASS	PASS	PASS	PASS	2371389106	36	2140474	1107.88	90.62	60	87.85	Cupriavidus	0	23	6E(6B)	1518	7	6	4	2	10	15	14	25	31	8	2	S	1	I	S
GPS_CN_CPR_SPN427_I1	spn427	CN-CPRA	N	China	Jiangsu	Suzhou	Children's Hospital of Soochow University	Minhang Hosptial, Fudan University	November	2017	M	1			Otitis media	Ear discharge		PASS	PASS	PASS	PASS	PASS	1981006780	47	2045204	968.61	86.38	40	90.29	Vibrio	0	1	19F	4467	4	16	19	15	6	20	14	13	16	33	2	S	4	R	R
GPS_CN_CPR_SPN428_I1	spn428	CN-CPRA	N	China	Jiangsu	Suzhou	Children's Hospital of Soochow University	Minhang Hosptial, Fudan University	November	2017	M	1			Otitis media	Ear discharge		PASS	PASS	PASS	PASS	PASS	1597461196	55	2040041	783.05	87.03	42	90.86	Vibrio	0	1	19A	320	4	16	19	15	6	20	1	13	11	16	8	R	2	R	I
GPS_CN_CPR_SPN429_I1	spn429	CN-CPRA	N	China	Jiangsu	Suzhou	Children's Hospital of Soochow University	Minhang Hosptial, Fudan University	November	2017	F	1			Otitis media	Ear discharge		PASS	PASS	PASS	PASS	PASS	1800317616	46	2041819	881.72	86.43	51	90.51	Vibrio	0	1	19F	271	4	16	19	15	6	20	26	13	11	33	8	R	4	R	R
GPS_CN_CPR_SPN430_I1	spn430	CN-CPRA	N	China	Jiangsu	Suzhou	Children's Hospital of Soochow University	Minhang Hosptial, Fudan University	November	2017	F		8		Otitis media	Ear discharge		PASS	PASS	PASS	PASS	PASS	1527813016	43	2033051	751.48	86.77	56	91.65	Vibrio	0	1	19A	320	4	16	19	15	6	20	1	13	11	16	8	R	2	R	I
GPS_CN_CPR_SPN431_I1	spn431	CN-CPRA	N	China	Jiangsu	Suzhou	Children's Hospital of Soochow University	Minhang Hosptial, Fudan University	December	2017	F	3			Otitis media	Ear discharge		PASS	PASS	PASS	PASS	PASS	2134308956	46	2042474	1044.96	86.38	45	90.64	Vibrio	0	1	19F	271	4	16	19	15	6	20	26	13	11	33	8	R	4	R	R
GPS_CN_CPR_SPN432_I1	spn432	CN-CPRA	N	China	Jiangsu	Suzhou	Children's Hospital of Soochow University	Minhang Hosptial, Fudan University	December	2017	F		10		Otitis media	Ear discharge		PASS	PASS	PASS	PASS	PASS	3419181522	56	2090830	1635.32	88.23	53	90.75	Vibrio	0	1	19F	236	15	16	19	15	6	20	26	13	16	47	2	S	1	I	S
GPS_CN_CPR_SPN433_I1	spn433	CN-CPRA	N	China	Jiangsu	Suzhou	Children's Hospital of Soochow University	Minhang Hosptial, Fudan University	December	2017	M	2			Otitis media	Ear discharge		PASS	PASS	PASS	PASS	PASS	1790605602	47	2056551	870.68	86.38	47	90.43	Vibrio	0	1	19F	1937	8	16	19	15	6	20	26	13	16	47	2	S	1	I	S
GPS_CN_CPR_SPN435_I1	spn435	CN-CPRA	N	China	Jiangsu	Suzhou	Children's Hospital of Soochow University	Minhang Hosptial, Fudan University	December	2017	M	3			Pneumonia	Pleural Fluid		PASS	PASS	PASS	PASS	PASS	3448924528	48	2194207	1571.83	90.99	54	87.47	Enterococcus	0.07	23	6E(6B)	90	5	6	1	2	6	3	4	34	32	43	1	S	<= 0.5	S	S
GPS_CN_CPR_SPN436_I1	spn436	CN-CPRA	N	China	Jiangsu	Suzhou	Children's Hospital of Soochow University	Minhang Hosptial, Fudan University	November	2015	M	4			Meningitis	Cerebrospinal fluid		PASS	PASS	PASS	PASS	PASS	3718039964	52	2045643	1817.54	86.75	40	90.15	Vibrio	0	1	19A	320	4	16	19	15	6	20	1	13	11	16	8	R	2	R	I
GPS_CN_CPR_SPN437_I1	spn437	CN-CPRA	N	China	Jiangsu	Suzhou	Children's Hospital of Soochow University	Minhang Hosptial, Fudan University	November	2015	F	3			Otitis media	Ear discharge		PASS	PASS	PASS	PASS	PASS	1699255498	49	2062951	823.7	86.35	52	89.94	Vibrio	0	1	19F	271	4	16	19	15	6	20	26	13	16	299	2	S	1	I	S
GPS_CN_CPR_SPN438_I1	spn438	CN-CPRA	N	China	Jiangsu	Suzhou	Children's Hospital of Soochow University	Minhang Hosptial, Fudan University	November	2015	F		10		Otitis media	Ear discharge		PASS	PASS	PASS	PASS	PASS	1467975608	47	2051076	715.71	86.47	58	89.84	Vibrio	0	1	19A	320	4	16	19	15	6	20	1	13	11	16	8	R	2	R	I
GPS_CN_CPR_SPN439_I1	spn439	CN-CPRA	N	China	Jiangsu	Suzhou	Children's Hospital of Soochow University	Minhang Hosptial, Fudan University	November	2015	F		7		Otitis media	Ear discharge		PASS	PASS	PASS	PASS	PASS	1206816086	50	2082050	579.62	86.54	51	88.65	Vibrio	0	1	19F	271	4	16	19	15	6	20	26	13	11	33	8	R	4	R	R
GPS_CN_CPR_SPN440_I1	spn440	CN-CPRA	N	China	Jiangsu	Suzhou	Children's Hospital of Soochow University	Minhang Hosptial, Fudan University	December	2015	M		9		Otitis media	Ear discharge		PASS	PASS	PASS	PASS	PASS	1197378784	45	2042506	586.23	86.45	53	90.95	Vibrio	0	1	19F	4664	4	16	19	15	224	20	26	13	11	33	8	R	4	R	R
GPS_CN_CPR_SPN441_I1	spn441	CN-CPRA	N	China	Jiangsu	Suzhou	Children's Hospital of Soochow University	Minhang Hosptial, Fudan University	December	2015	M		10		Otitis media	Ear discharge		PASS	PASS	PASS	PASS	PASS	1447679974	47	2045425	707.76	86.6	45	90.44	Vibrio	0	1	19A	320	4	16	19	15	6	20	1	13	11	16	8	R	2	R	I
GPS_CN_CPR_SPN442_I1	spn442	CN-CPRA	N	China	Jiangsu	Suzhou	Children's Hospital of Soochow University	Minhang Hosptial, Fudan University	December	2015	F	1			Otitis media	Ear discharge		PASS	PASS	PASS	PASS	PASS	3255337084	51	2080944	1564.35	86.62	54	83.49	Vibrio	0	1	19F	271	4	16	19	15	6	20	26	13	11	33	8	R	4	R	R
GPS_CN_CPR_SPN443_I1	spn443	CN-CPRA	N	China	Jiangsu	Suzhou	Children's Hospital of Soochow University	Minhang Hosptial, Fudan University	December	2015	M		5		Otitis media	Ear discharge		PASS	PASS	PASS	PASS	PASS	7893615554	25	2039815	3869.77	88.32	58	89.93	Lactobacillus	0	12	3	505	46	8	2	10	6	1	22	2	0	2	<= 0.03	S	<= 0.5	S	S
GPS_CN_CPR_SPN444_I1	spn444	CN-CPRA	N	China	Jiangsu	Suzhou	Children's Hospital of Soochow University	Minhang Hosptial, Fudan University	December	2015	F	1			Otitis media	Ear discharge		PASS	PASS	PASS	PASS	PASS	1756890018	61	2132290	823.94	88.35	53	86.43	Vibrio	0	1	19F	236	15	16	19	15	6	20	26	13	16	47	2	S	1	I	S
GPS_CN_CPR_SPN445_I1	spn445	CN-CPRA	N	China	Jiangsu	Suzhou	Children's Hospital of Soochow University	Minhang Hosptial, Fudan University	December	2015	F	1			Otitis media	Ear discharge		PASS	PASS	PASS	PASS	PASS	2160724842	56	2081523	1038.04	86.57	53	88.45	Vibrio	0	1	19F	-	8	321	19	15	6	20	26	13	16	47	2	S	1	I	S
GPS_CN_CPR_SPN446_I1	spn446	CN-CPRA	N	China	Jiangsu	Suzhou	Children's Hospital of Soochow University	Minhang Hosptial, Fudan University	December	2015	F		10		Otitis media	Ear discharge		PASS	PASS	PASS	PASS	PASS	4106703274	52	2083054	1971.48	86.75	52	86.62	Vibrio	0	1	19F	271	4	16	19	15	6	20	26	13	11	33	8	R	4	R	R
GPS_CN_CPR_SPN447_I1	spn447	CN-CPRA	N	China	Jiangsu	Suzhou	Children's Hospital of Soochow University	Minhang Hosptial, Fudan University	December	2015	M		7		Otitis media	Ear discharge		PASS	PASS	PASS	PASS	PASS	3181567496	51	2041804	1558.21	86.47	55	88.95	Vibrio	0	1	19F	271	4	16	19	15	6	20	26	13	11	33	8	R	4	R	R
GPS_CN_CPR_SPN448_I1	spn448	CN-CPRA	N	China	Jiangsu	Suzhou	Children's Hospital of Soochow University	Minhang Hosptial, Fudan University	February	2015	M	2			Sepsis	Blood		PASS	PASS	PASS	PASS	PASS	2648393536	48	2045619	1294.66	86.64	46	90.31	Vibrio	0	1	19A	320	4	16	19	15	6	20	1	13	11	16	8	R	2	R	I
GPS_CN_CPR_SPN449_I1	spn449	CN-CPRA	N	China	Jiangsu	Suzhou	Children's Hospital of Soochow University	Minhang Hosptial, Fudan University	February	2015	M	2			Otitis media	Ear discharge		PASS	PASS	PASS	PASS	PASS	2667217310	46	2025447	1316.85	86.55	44	90.51	Vibrio	0	1	19A	320	4	16	19	15	6	20	1	13	11	16	8	R	2	R	I
GPS_CN_CPR_SPN450_I1	spn450	CN-CPRA	N	China	Jiangsu	Suzhou	Children's Hospital of Soochow University	Minhang Hosptial, Fudan University	November	2020	M	3			Bacteremia	Blood		PASS	PASS	PASS	PASS	PASS	1739515502	48	2100194	828.26	95.75	11	90.01	Vibrio	0	16	23F	81	4	4	2	4	4	1	1	15	12	18	2	S	1	I	S
GPS_CN_CPR_SPN451_I1	spn451	CN-CPRA	N	China	Jiangsu	Suzhou	Children's Hospital of Soochow University	Minhang Hosptial, Fudan University	October	2020	F	3			UTI	Blood		PASS	PASS	PASS	PASS	PASS	1951014820	42	2097488	930.16	90.04	54	86.79	Enterococcus	0.02	230	6B	3263	2	8	70	16	6	19	31	0	0	NEW	<= 0.03	S	<= 0.5	S	S
GPS_CN_CPR_SPN452_I1	spn452	CN-CPRA	N	China	Jiangsu	Suzhou	Children's Hospital of Soochow University	Minhang Hosptial, Fudan University	November	2020	F	3			Sepsis	Blood		PASS	PASS	PASS	PASS	PASS	1507582308	60	2141366	704.02	91.74	67	85.71	Staphylococcus	0.01	321	6B	902	2	13	2	1	6	121	121	13	115	73	0.5	S	1	I	S
GPS_CN_CPR_SPN453_I1	spn453	CN-CPRA	N	China	Jiangsu	Suzhou	Children's Hospital of Soochow University	Minhang Hosptial, Fudan University	November	2020	F	5			Sepsis	Blood		PASS	PASS	PASS	PASS	PASS	1697861822	50	2041055	831.85	86.44	47	89.07	Vibrio	0	1	19F	271	4	16	19	15	6	20	26	13	11	33	8	R	4	R	R
GPS_CN_CPR_SPN454_I1	spn454	CN-CPRA	N	China	Jiangsu	Suzhou	Children's Hospital of Soochow University	Minhang Hosptial, Fudan University	November	2020	F	3			Meningitis	Cerebrospinal fluid		PASS	PASS	PASS	PASS	PASS	2825509406	52	2061052	1370.9	86.52	46	89.59	Vibrio	0	1	19F	1937	8	16	19	15	6	20	26	13	16	47	2	S	1	I	S
GPS_CN_CPR_SPN455_I1	spn455	CN-CPRA	N	China	Jiangsu	Suzhou	Children's Hospital of Soochow University	Minhang Hosptial, Fudan University	December	2020	M	3			Sepsis	Cerebrospinal fluid		PASS	PASS	PASS	PASS	PASS	4711962770	54	2061497	2285.69	86.52	41	89.49	Vibrio	0	1	19F	1937	8	16	19	15	6	20	26	13	16	47	2	S	1	I	S
GPS_CN_CPR_SPN456_I1	spn456	CN-CPRA	N	China	Jiangsu	Suzhou	Children's Hospital of Soochow University	Minhang Hosptial, Fudan University	June	2021	F	4			Sepsis	Blood		PASS	PASS	PASS	PASS	PASS	1740853958	57	2040955	852.96	86.43	53	88.77	Vibrio	0	1	19F	271	4	16	19	15	6	20	26	13	11	33	8	R	4	R	R
GPS_CN_CPR_SPN457_I1	spn457	CN-CPRA	N	China	Jiangsu	Suzhou	Children's Hospital of Soochow University	Minhang Hosptial, Fudan University	January	2021	M	5			Meningitis	Cerebrospinal fluid		PASS	PASS	PASS	PASS	PASS	853588332	35	2082742	409.83	92.03	34	90.35	Vibrio	0	4	14	876	8	13	14	4	6	4	14	60	16	312	2	S	1	I	S
GPS_CN_CPR_SPN458_I1	spn458	CN-CPRA	N	China	Jiangsu	Suzhou	Children's Hospital of Soochow University	Minhang Hosptial, Fudan University	January	2021	M	3			Bacteremia	Blood		PASS	PASS	PASS	PASS	PASS	2966722294	59	2044001	1451.42	88.47	39	90.29	Vibrio	0	1	19F	271	4	16	19	15	6	20	26	13	11	33	8	R	4	R	R
GPS_CN_CPR_SPN459_I1	spn459	CN-CPRA	N	China	Jiangsu	Suzhou	Children's Hospital of Soochow University	Minhang Hosptial, Fudan University	January	2021	M	4			Meningitis	Cerebrospinal fluid		PASS	PASS	PASS	PASS	PASS	1453726802	41	2078251	699.49	91.97	41	89.68	Vibrio	0	4	14	876	8	13	14	4	6	4	14	60	16	312	2	S	1	I	S
GPS_CN_CPR_SPN460_I1	spn460	CN-CPRA	N	China	Jiangsu	Suzhou	Children's Hospital of Soochow University	Minhang Hosptial, Fudan University	February	2021	M		9		Sepsis	Blood		PASS	PASS	PASS	PASS	PASS	1879804156	35	2050148	916.91	88.53	50	90.94	Vibrio	0	13	6A	13470	7	25	4	15	15	20	28	36	34	44	0.25	S	<= 0.5	S	S
GPS_CN_CPR_SPN461_I1	spn461	CN-CPRA	N	China	Jiangsu	Suzhou	Children's Hospital of Soochow University	Minhang Hosptial, Fudan University	December	2021	M	3			Meningitis	Cerebrospinal fluid		PASS	PASS	PASS	PASS	PASS	1483968684	55	2150544	690.04	91.54	68	84.21	Staphylococcus	0.01	321	6B	902	2	13	2	1	6	121	121	13	115	73	0.5	S	1	I	S
GPS_CN_CPR_SPN462_I1	spn462	CN-CPRA	N	China	Jiangsu	Suzhou	Children's Hospital of Soochow University	Minhang Hosptial, Fudan University	November	2021	F	5			Sepsis	Blood		PASS	PASS	PASS	PASS	PASS	1677446840	68	2109946	795.01	90.33	59	87	Enterococcus	0.05	_	23F	-	137	8	4	6	6	167	26	NEW	16	NEW	0.25	S	<= 0.5	S	S
GPS_CN_CPR_SPN463_I1	spn463	CN-CPRA	N	China	Jiangsu	Suzhou	Children's Hospital of Soochow University	Minhang Hosptial, Fudan University	February	2021	F	8			Meningitis	Cerebrospinal fluid		PASS	PASS	PASS	PASS	PASS	1818417090	48	2117225	858.86	90.24	54	87.44	Staphylococcus	0	321	6B	902	2	13	2	1	6	121	121	13	115	73	0.5	S	1	I	S
GPS_CN_CPR_SPN464_I1	spn464	CN-CPRA	N	China	Jiangsu	Suzhou	Children's Hospital of Soochow University	Minhang Hosptial, Fudan University	February	2021	M	2			Meningitis	Cerebrospinal fluid		PASS	PASS	PASS	PASS	PASS	1412650040	58	2052765	688.16	86.56	56	88.58	Gemella	0.11	1	19F	271	4	16	19	15	6	20	26	13	11	33	8	R	4	R	R
GPS_CN_CPR_SPN465_I1	spn465	CN-CPRA	N	China	Jiangsu	Suzhou	Children's Hospital of Soochow University	Minhang Hosptial, Fudan University	September	2021	M	6			Sepsis	Blood		PASS	PASS	PASS	PASS	PASS	1216684778	73	2075610	586.18	86.48	58	87.34	Curtobacterium	1.64	1	19F	271	4	16	19	15	6	20	26	13	16	299	2	S	1	I	S
GPS_CN_CPR_SPN466_I1	spn466	CN-CPRA	N	China	Jiangsu	Suzhou	Children's Hospital of Soochow University	Minhang Hosptial, Fudan University	January	2020	M	9			Meningitis	Cerebrospinal fluid		PASS	PASS	PASS	PASS	PASS	1507070996	54	2046275	736.49	86.56	55	90.31	Vibrio	0	1	19A	320	4	16	19	15	6	20	1	13	11	16	8	R	2	R	I
GPS_CN_CPR_SPN467_I1	spn467	CN-CPRA	N	China	Jiangsu	Suzhou	Children's Hospital of Soochow University	Minhang Hosptial, Fudan University	January	2020	M	6			Meningitis	Blood		PASS	PASS	PASS	PASS	PASS	1427353466	46	2041496	699.17	86.4	56	90.36	Vibrio	0	1	19F	271	4	16	19	15	6	20	26	13	11	33	8	R	4	R	R
GPS_CN_CPR_SPN468_I1	spn468	CN-CPRA	N	China	Jiangsu	Suzhou	Children's Hospital of Soochow University	Minhang Hosptial, Fudan University	February	2020	M	10			Sepsis	Blood		PASS	PASS	PASS	PASS	PASS	1613357236	47	2045859	788.59	86.39	49	89.42	Pseudomonas	0	1	19F	271	4	16	19	15	6	20	26	13	11	33	8	R	4	R	R
GPS_CN_CPR_SPN469_I1	spn469	CN-CPRA	N	China	Jiangsu	Suzhou	Children's Hospital of Soochow University	Minhang Hosptial, Fudan University	April	2020	M		12		Meningitis	Cerebrospinal fluid		PASS	PASS	PASS	PASS	PASS	1382594940	57	2082027	664.06	86.59	52	86.47	Staphylococcus	0	1	19F	271	4	16	19	15	6	20	26	13	11	33	8	R	4	R	R
GPS_CN_CPR_SPN470_I1	spn470	CN-CPRA	N	China	Jiangsu	Suzhou	Children's Hospital of Soochow University	Minhang Hosptial, Fudan University	December	2021	F	3			Bronchitis	Blood		PASS	PASS	PASS	PASS	PASS	1061594636	37	2069313	513.01	88.16	69	89	Enterococcus	0.02	24	23F	13646	7	32	53	6	6	6	63	0	278	NEW	0.12	S	<= 0.5	S	S
GPS_CN_CPR_SPN471_I1	spn471	CN-CPRA	N	China	Jiangsu	Suzhou	Children's Hospital of Soochow University	Minhang Hosptial, Fudan University	December	2021	F	6			Pneumonia	Blood		PASS	PASS	PASS	PASS	PASS	1719568922	25	2060024	834.73	87.95	54	87.36	Enterococcus	0.01	107	18C	16248	1	8	4	12	6	19	18	25	12	18	2	S	1	I	S
GPS_CN_CPR_SPN472_I1	spn472	CN-CPRA	N	China	Jiangsu	Suzhou	Children's Hospital of Soochow University	Minhang Hosptial, Fudan University	January	2022	F			11	Other	Other		PASS	PASS	PASS	PASS	PASS	1403196938	53	2064441	679.69	87.38	49	90.54	Pseudomonas	0	1	19F	1937	8	16	19	15	6	20	26	13	14	NEW	8	R	1	I	S
GPS_CN_CPR_SPN473_I1	spn473	CN-CPRA	N	China	Jiangsu	Suzhou	Children's Hospital of Soochow University	Minhang Hosptial, Fudan University	January	2022	M	5			Meningitis	Cerebrospinal fluid		PASS	PASS	PASS	PASS	PASS	2085349274	44	2105265	990.54	86.98	52	85.91	Enterococcus	0.02	1	19F	-	8	16	19	15	6	20	229	13	49	8	8	R	1	I	S
GPS_CN_CPR_SPN474_I1	spn474	CN-CPRA	N	China	Jiangsu	Suzhou	Children's Hospital of Soochow University	Minhang Hosptial, Fudan University	April	2017	M		4		Meningitis	Cerebrospinal fluid		PASS	PASS	PASS	PASS	PASS	2509052944	34	2083367	1204.32	92.11	34	90.42	Vibrio	0	4	14	876	8	13	14	4	6	4	14	60	16	312	2	S	1	I	S
GPS_CN_CPR_SPN475_I1	spn475	CN-CPRA	N	China	Jiangsu	Suzhou	Children's Hospital of Soochow University	Minhang Hosptial, Fudan University	June	2022	F	2			Meningitis	Cerebrospinal fluid		PASS	PASS	PASS	PASS	PASS	1489357322	45	2101914	708.57	90.31	57	90.53	Vibrio	0	14	6E(6B)	9237	15	29	4	21	30	427	14	13	31	73	1	S	1	I	S
GPS_CN_CPR_SPN476_I1	spn476	CN-CPRA	N	China	Jiangsu	Suzhou	Children's Hospital of Soochow University	Minhang Hosptial, Fudan University	July	2022	M	11			Sepsis	Blood		PASS	PASS	PASS	PASS	PASS	1466980130	63	2155327	680.62	89.89	66	86.87	Filifactor	0.01	852	6B	3173	7	30	8	6	6	6	1	NEW	12	18	1	S	1	I	S
GPS_CN_CPR_SPN477_I1	spn477	CN-CPRA	N	China	Jiangsu	Suzhou	Children's Hospital of Soochow University	Minhang Hosptial, Fudan University	July	2022	M	4			Sepsis	Blood		PASS	PASS	PASS	PASS	PASS	1736102182	38	2077859	835.52	89.27	48	88.78	Bordetella	0	13	6E(6B)	1876	7	25	4	12	15	20	28	36	34	44	0.25	S	<= 0.5	S	S
GPS_CN_CPR_SPN478_I1	spn478	CN-CPRA	N	China	Jiangsu	Suzhou	Children's Hospital of Soochow University	Minhang Hosptial, Fudan University	January	2022	F	4			Otitis media	Ear discharge		PASS	PASS	PASS	PASS	PASS	1318160184	46	2044607	644.7	86.32	57	88.58	Escherichia	0	1	19F	320	4	16	19	15	6	20	1	13	11	16	8	R	2	R	I
GPS_CN_CPR_SPN479_I1	spn479	CN-CPRA	N	China	Jiangsu	Suzhou	Children's Hospital of Soochow University	Minhang Hosptial, Fudan University	November	2021	M	3			Meningitis	Cerebrospinal fluid		PASS	PASS	PASS	PASS	PASS	1211191360	37	2117531	571.98	92.2	55	87.94	Enterococcus	0.03	10	23F	230	12	19	2	17	6	22	14	17	NEW	331	0.5	S	1	I	S
GPS_CN_CPR_SPN480_I1	spn480	CN-CPRA	N	China	Jiangsu	Suzhou	Children's Hospital of Soochow University	Minhang Hosptial, Fudan University	June	2017	M	4			Meningitis	Cerebrospinal fluid		PASS	PASS	PASS	PASS	PASS	1638888410	55	2081117	787.5	86.66	52	86.79	Vibrio	0	1	19F	271	4	16	19	15	6	20	26	NEW	11	33	8	R	4	R	R
GPS_CN_CPR_SPN481_I1	spn481	CN-CPRA	N	China	Jiangsu	Suzhou	Children's Hospital of Soochow University	Minhang Hosptial, Fudan University	May	2017	M	4			Meningitis	Blood		PASS	PASS	PASS	PASS	PASS	2010654964	56	2082115	965.67	86.67	47	86.79	Vibrio	0	1	19F	271	4	16	19	15	6	20	26	NEW	11	33	8	R	4	R	R
GPS_CN_CPR_SPN482_I1	spn482	CN-CPRA	N	China	Jiangsu	Suzhou	Children's Hospital of Soochow University	Minhang Hosptial, Fudan University	March	2017	M	5			Sepsis	Blood		PASS	PASS	PASS	PASS	PASS	2340039796	29	2098645	1115.02	88.49	62	87.42	Vibrio	0	5	23A	4011	7	13	8	6	6	1	8	19	1	24	0.25	S	<= 0.5	S	S
GPS_CN_CPR_SPN483_I1	spn483	CN-CPRA	N	China	Jiangsu	Suzhou	Children's Hospital of Soochow University	Minhang Hosptial, Fudan University	December	2016	F	3			Bronchitis	Blood		PASS	PASS	PASS	PASS	PASS	1315849114	48	2105378	624.99	96.03	9	90.43	Staphylococcus	0	16	23F	81	4	4	2	4	4	1	1	15	12	18	2	S	1	I	S
GPS_CN_CPR_SPN484_I1	spn484	CN-CPRA	N	China	Jiangsu	Suzhou	Children's Hospital of Soochow University	Minhang Hosptial, Fudan University	March	2017	M		5		Meningitis	Cerebrospinal fluid		PASS	PASS	PASS	PASS	PASS	1027023676	51	2117316	485.05	90.13	63	87.32	Staphylococcus	0.01	321	6B	902	2	13	2	1	6	121	121	13	115	73	0.5	S	1	I	S
GPS_CN_CPR_SPN485_I1	spn485	CN-CPRA	N	China	Jiangsu	Suzhou	Children's Hospital of Soochow University	Minhang Hosptial, Fudan University	December	2016	F		5		Meningitis	Cerebrospinal fluid		PASS	PASS	PASS	PASS	PASS	2527694372	50	2046049	1235.4	86.64	52	90.33	Vibrio	0	1	19F	271	4	16	19	15	6	20	26	13	11	33	8	R	4	R	R
GPS_CN_CPR_SPN486_I1	spn486	CN-CPRA	N	China	Jiangsu	Suzhou	Children's Hospital of Soochow University	Minhang Hosptial, Fudan University	December	2016	F			2	Meningitis	Blood		PASS	PASS	PASS	PASS	PASS	1709614946	46	2046345	835.44	86.55	51	90.57	Vibrio	0	1	19F	271	4	16	19	15	6	20	26	13	11	33	8	R	4	R	R
GPS_CN_CPR_SPN487_I1	spn487	CN-CPRA	N	China	Jiangsu	Suzhou	Children's Hospital of Soochow University	Minhang Hosptial, Fudan University	August	2023	F	2			Otitis media	Ear discharge		PASS	PASS	PASS	PASS	PASS	3110242418	50	2041393	1523.58	86.49	41	90.71	Moraxella	0	1	19F	271	4	16	19	15	6	20	26	13	11	33	8	R	4	R	R
GPS_CN_CPR_SPN488_I1	spn488	CN-CPRA	N	China	Jiangsu	Suzhou	Children's Hospital of Soochow University	Minhang Hosptial, Fudan University	August	2023	F	4			Otitis media	Ear discharge		PASS	PASS	PASS	PASS	PASS	3768711042	48	2116219	1780.87	89.93	48	89.22	Vibrio	0	850	23F	-	1	32	6	6	6	19	14	7	35	NEW	0.5	S	1	I	S
GPS_CN_CPR_SPN489_I1	spn489	CN-CPRA	N	China	Jiangsu	Suzhou	Children's Hospital of Soochow University	Minhang Hosptial, Fudan University	August	2023	M	3			Otitis media	Ear discharge		PASS	PASS	PASS	PASS	PASS	1621674282	49	2041248	794.45	86.42	44	90.29	Vibrio	0	1	19F	271	4	16	19	15	6	20	26	13	11	33	8	R	4	R	R
GPS_CN_CPR_SPN490_I1	spn490	CN-CPRA	N	China	Jiangsu	Suzhou	Children's Hospital of Soochow University	Minhang Hosptial, Fudan University	August	2023	F	4			Sepsis	Blood		PASS	PASS	PASS	PASS	PASS	1429456684	30	2017644	708.47	86.37	72	90.27	Bacillus	0	12	3	180	7	15	2	10	6	1	22	2	0	137	<= 0.03	S	<= 0.5	S	S
GPS_CN_CPR_SPN491_I1	spn491	CN-CPRA	N	China	Jiangsu	Suzhou	Children's Hospital of Soochow University	Minhang Hosptial, Fudan University	January	2016	M	4			Otitis media	Ear discharge		PASS	PASS	PASS	PASS	PASS	1894297978	57	2082267	909.72	88.12	54	87.33	Cupriavidus	0.01	1	19A	320	4	16	19	15	6	20	1	13	11	16	8	R	2	R	I
GPS_CN_CPR_SPN492_I1	spn492	CN-CPRA	N	China	Jiangsu	Suzhou	Children's Hospital of Soochow University	Minhang Hosptial, Fudan University	February	2016	M	2			Otitis media	Ear discharge		PASS	PASS	PASS	PASS	PASS	1554162830	52	2040269	761.74	86.29	50	88.33	Pseudomonas	0	1	19F	271	4	16	19	15	6	20	26	13	11	33	8	R	4	R	R
GPS_CN_CPR_SPN493_I1	spn493	CN-CPRA	N	China	Jiangsu	Suzhou	Children's Hospital of Soochow University	Minhang Hosptial, Fudan University	July	2016	M		7		Otitis media	Ear discharge		PASS	PASS	PASS	PASS	PASS	1850972320	48	2177523	850.03	90.36	71	89.98	Bacillus	0	8	5	18041	617	12	9	1	41	33	33	23	0	2	<= 0.03	S	<= 0.5	S	S
GPS_CN_CPR_SPN494_I1	spn494	CN-CPRA	N	China	Jiangsu	Suzhou	Children's Hospital of Soochow University	Minhang Hosptial, Fudan University	September	2016	F	4			Sepsis	Blood		PASS	PASS	PASS	PASS	PASS	3752413954	51	2074420	1808.89	90.28	79	88.21	Enterococcus	0.06	162	4	5872	2	128	4	1	14	1	72	0	0	2	<= 0.03	S	<= 0.5	S	S
GPS_CN_CPR_SPN495_I1	spn495	CN-CPRA	N	China	Jiangsu	Suzhou	Children's Hospital of Soochow University	Minhang Hosptial, Fudan University	July	2017	F	4			Otitis media	Ear discharge		PASS	PASS	PASS	PASS	PASS	1237553370	51	2082543	594.25	86.88	51	87.69	Vibrio	0	1	19F	271	4	16	19	15	6	20	26	13	11	33	8	R	4	R	R
GPS_CN_CPR_SPN496_I1	spn496	CN-CPRA	N	China	Jiangsu	Suzhou	Children's Hospital of Soochow University	Minhang Hosptial, Fudan University	October	2017	M	4			Other	Pleural Fluid		PASS	PASS	PASS	PASS	PASS	2400404716	48	2043827	1174.46	86.57	48	89.47	Vibrio	0	1	19F	271	4	16	19	15	6	20	26	13	11	33	8	R	4	R	R
GPS_CN_CPR_SPN497_I1	spn497	CN-CPRA	N	China	Jiangsu	Suzhou	Children's Hospital of Soochow University	Minhang Hosptial, Fudan University	November	2017	F	3			Meningitis	Cerebrospinal fluid		PASS	PASS	PASS	PASS	PASS	1276727456	48	2078056	614.38	92	38	89.26	Staphylococcus	0	4	14	876	8	13	14	4	6	4	14	60	16	NEW	2	S	1	I	S
GPS_CN_CPR_SPN498_I1	spn498	CN-CPRA	N	China	Jiangsu	Suzhou	Children's Hospital of Soochow University	Minhang Hosptial, Fudan University	October	2015	F	3			Pneumonia	Blood		PASS	PASS	PASS	PASS	PASS	1548018848	69	2204082	702.34	91.71	64	86.05	Enterococcus	0.06	23	6E(6B)	90	5	6	1	2	6	3	4	34	32	43	1	S	<= 0.5	S	S
GPS_CN_CPR_SPN499_I1	spn499	CN-CPRA	N	China	Jiangsu	Suzhou	Children's Hospital of Soochow University	Minhang Hosptial, Fudan University	November	2015	M	9			Meningitis	Cerebrospinal fluid		PASS	PASS	PASS	PASS	PASS	1464043472	42	2032482	720.32	88.06	59	89.09	Actinobacillus	0	186	35B	6327	10	12	2	113	3	28	63	2	278	29	0.12	S	<= 0.5	S	S
GPS_CN_CPR_SPN500_I1	spn500	CN-CPRA	N	China	Jiangsu	Suzhou	Children's Hospital of Soochow University	Minhang Hosptial, Fudan University	November	2015	M		11		Otitis media	Ear discharge		PASS	PASS	PASS	PASS	PASS	1174528608	38	2116460	554.94	91.08	62	90.05	Vibrio	0	248	19F	2758	10	5	1	1	9	220	8	2	4	375	<= 0.03	S	<= 0.5	S	S
GPS_CN_CPR_SPN501_I1	spn501	CN-CPRA	N	China	Jiangsu	Suzhou	Children's Hospital of Soochow University	Minhang Hosptial, Fudan University	November	2015	F	2			Meningitis	Blood		PASS	PASS	PASS	PASS	PASS	1181680838	46	2100161	562.66	90.4	69	90.38	Vibrio	0	14	23F	242	15	29	4	21	30	1	14	13	31	73	1	S	1	I	S
GPS_CN_CPR_SPN502_I1	spn502	CN-CPRA	N	China	Jiangsu	Suzhou	Children's Hospital of Soochow University	Minhang Hosptial, Fudan University	November	2015	F	2			Meningitis	Cerebrospinal fluid		PASS	PASS	PASS	PASS	PASS	1338677884	44	2098292	637.98	90.45	66	91.06	Pseudomonas	0	14	23F	242	15	29	4	21	30	1	14	13	31	73	1	S	1	I	S
GPS_CN_CPR_SPN503_I1	spn503	CN-CPRA	N	China	Jiangsu	Suzhou	Children's Hospital of Soochow University	Minhang Hosptial, Fudan University	November	2015	M		3		Meningitis	Blood		PASS	PASS	PASS	PASS	PASS	1646474202	38	2124357	775.04	93.28	34	83.79	Vibrio	0	4	14	876	8	13	14	4	6	4	14	60	16	NEW	2	S	1	I	S
GPS_CN_CPR_SPN504_I1	spn504	CN-CPRA	N	China	Jiangsu	Suzhou	Children's Hospital of Soochow University	Minhang Hosptial, Fudan University	November	2015	M	1			Otitis media	Ear discharge		PASS	PASS	PASS	PASS	PASS	1510060886	65	2129997	708.94	89.67	58	78.76	Vibrio	0	1	19F	236	15	16	19	15	6	20	26	13	16	47	2	S	1	I	S
GPS_CN_CPR_SPN505_I1	spn505	CN-CPRA	N	China	Jiangsu	Suzhou	Children's Hospital of Soochow University	Minhang Hosptial, Fudan University	December	2015	F	3			Bronchitis	Blood		PASS	PASS	PASS	PASS	PASS	1540937740	34	2120364	726.73	92.46	29	86.97	Sphingomonas	0.01	4	14	876	8	13	14	4	6	4	14	60	16	312	2	S	1	I	S
GPS_CN_CPR_SPN506_I1	spn506	CN-CPRA	N	China	Jiangsu	Suzhou	Children's Hospital of Soochow University	Minhang Hosptial, Fudan University	December	2015	F	3			Otitis media	Ear discharge		PASS	PASS	PASS	PASS	PASS	2196882504	55	2084609	1053.85	86.92	49	83.75	Vibrio	0.01	1	19F	271	4	16	19	15	6	20	26	13	11	33	8	R	4	R	R
GPS_CN_CPR_SPN507_I1	spn507	CN-CPRA	N	China	Jiangsu	Suzhou	Children's Hospital of Soochow University	Minhang Hosptial, Fudan University	December	2015	F		6		Meningitis	Cerebrospinal fluid		PASS	PASS	PASS	PASS	PASS	2110826892	49	2076905	1016.33	89.22	54	88.69	Enterococcus	0.07	856	6D	15701	488	42	4	39	39	104	14	226	280	497	0.5	S	1	I	S
GPS_CN_CPR_SPN508_I1	spn508	CN-CPRA	N	China	Jiangsu	Suzhou	Children's Hospital of Soochow University	Minhang Hosptial, Fudan University	December	2015	F	1			Otitis media	Ear discharge		PASS	PASS	PASS	PASS	PASS	1220166416	49	2069226	589.67	86.62	56	86.31	Sphingomonas	0	1	19A	320	4	16	19	15	6	20	1	13	11	16	8	R	2	R	I
GPS_CN_CPR_SPN509_I1	spn509	CN-CPRA	N	China	Jiangsu	Suzhou	Children's Hospital of Soochow University	Minhang Hosptial, Fudan University	December	2015	M	1			Meningitis	Blood		PASS	PASS	PASS	PASS	PASS	1240393362	29	2128284	582.81	88.63	68	88.27	Proteus	0.06	152	15C	3397	7	187	122	87	17	1	290	226	280	497	0.5	S	1	I	S
GPS_CN_CPR_SPN510_I1	spn510	CN-CPRA	N	China	Jiangsu	Suzhou	Children's Hospital of Soochow University	Minhang Hosptial, Fudan University	December	2015	M	1			Meningitis	Cerebrospinal fluid		PASS	PASS	PASS	PASS	PASS	1213655422	51	2041669	594.44	86.43	58	89.17	Vibrio	0	1	19F	271	4	16	19	15	6	20	26	13	11	33	8	R	4	R	R
GPS_CN_CPR_SPN511_I1	spn511	CN-CPRA	N	China	Jiangsu	Suzhou	Children's Hospital of Soochow University	Minhang Hosptial, Fudan University	December	2015	M	3			Other	Joint fluid/pus		PASS	PASS	PASS	PASS	PASS	1586913468	69	2102935	754.61	92.18	79	80.21	Vibrio	0	1	19F	1937	8	16	19	15	6	20	26	13	16	47	2	S	1	I	S
GPS_CN_CPR_SPN512_I1	spn512	CN-CPRA	N	China	Jiangsu	Suzhou	Children's Hospital of Soochow University	Minhang Hosptial, Fudan University	October	2015	M	4			Meningitis	Blood		PASS	PASS	PASS	PASS	PASS	1699934720	56	2044296	831.55	86.67	43	89.53	Vibrio	0	1	19A	320	4	16	19	15	6	20	1	13	11	16	8	R	2	R	I
GPS_CN_CPR_SPN513_I1	spn513	CN-CPRA	N	China	Jiangsu	Suzhou	Children's Hospital of Soochow University	Minhang Hosptial, Fudan University	October	2015	M	4			Meningitis	Cerebrospinal fluid		PASS	PASS	PASS	PASS	PASS	1351872296	59	2043744	661.46	86.58	58	88.49	Cupriavidus	0	1	19A	320	4	16	19	15	6	20	1	13	11	16	8	R	2	R	I
GPS_CN_CPR_SPN514_I1	spn514	CN-CPRA	N	China	Jiangsu	Suzhou	Children's Hospital of Soochow University	Minhang Hosptial, Fudan University	October	2015	M	3			Otitis media	Ear discharge		PASS	PASS	PASS	PASS	PASS	1803904224	50	2009085	897.87	85.71	48	87.77	Vibrio	0	1	19F	271	4	16	19	15	6	20	26	13	16	NEW	1	S	1	I	S
GPS_CN_CPR_SPN515_I1	spn515	CN-CPRA	N	China	Jiangsu	Suzhou	Children's Hospital of Soochow University	Minhang Hosptial, Fudan University	July	2015	M		11		Otitis media	Ear discharge		PASS	PASS	PASS	PASS	PASS	1212615692	58	2013054	602.37	86.46	59	88.08	Vibrio	0	1	19A	320	4	16	19	15	6	20	1	13	11	16	8	R	2	R	I
GPS_CN_CPR_SPN516_I1	spn516	CN-CPRA	N	China	Jiangsu	Suzhou	Children's Hospital of Soochow University	Minhang Hosptial, Fudan University	July	2015	M	2			Meningitis	Cerebrospinal fluid		PASS	PASS	PASS	PASS	PASS	1662090796	58	2117323	784.99	89	71	83.33	Haliscomenobacter	0.01	853	6A	9789	8	8	6	16	6	1	619	13	NEW	8	2	S	1	I	S
GPS_CN_CPR_SPN517_I1	spn517	CN-CPRA	N	China	Jiangsu	Suzhou	Children's Hospital of Soochow University	Minhang Hosptial, Fudan University	June	2015	F	1			Otitis media	Ear discharge		PASS	PASS	PASS	PASS	PASS	1562762940	46	2040896	765.72	86.4	45	89.18	Vibrio	0	1	19F	271	4	16	19	15	6	20	26	13	11	33	8	R	4	R	R
GPS_CN_CPR_SPN518_I1	spn518	CN-CPRA	N	China	Jiangsu	Suzhou	Children's Hospital of Soochow University	Minhang Hosptial, Fudan University	June	2015	M	3			Pneumonia	Pleural Fluid		PASS	PASS	PASS	PASS	PASS	1639234880	39	2080586	787.87	92.15	33	89.51	Sphingomonas	0	4	14	876	8	13	14	4	6	4	14	60	16	312	2	S	1	I	S
GPS_CN_CPR_SPN519_I1	spn519	CN-CPRA	N	China	Jiangsu	Suzhou	Children's Hospital of Soochow University	Minhang Hosptial, Fudan University	June	2015	F	3			Otitis media	Ear discharge		PASS	PASS	PASS	PASS	PASS	1777984132	51	2066527	860.37	87.08	54	86.16	Vibrio	0	1	19A	320	4	16	19	15	6	20	1	13	11	16	8	R	2	R	I
GPS_CN_CPR_SPN520_I1	spn520	CN-CPRA	N	China	Jiangsu	Suzhou	Children's Hospital of Soochow University	Minhang Hosptial, Fudan University	June	2015	M	2			Otitis media	Ear discharge		PASS	PASS	PASS	PASS	PASS	1957026132	46	2120791	922.78	92.19	48	85.03	Vibrio	0	4	14	876	8	13	14	4	6	4	14	60	16	33	2	S	4	R	R
GPS_CN_CPR_SPN521_I1	spn521	CN-CPRA	N	China	Jiangsu	Suzhou	Children's Hospital of Soochow University	Minhang Hosptial, Fudan University	June	2015	F	3			Otitis media	Ear discharge		PASS	PASS	PASS	PASS	PASS	2130055226	52	2058369	1034.82	86.97	55	88.09	Vibrio	0	1	19A	320	4	16	19	15	6	20	1	13	11	16	8	R	2	R	I
GPS_CN_CPR_SPN522_I1	spn522	CN-CPRA	N	China	Jiangsu	Suzhou	Children's Hospital of Soochow University	Minhang Hosptial, Fudan University	June	2015	F	2			Bacteremia	Blood		PASS	PASS	PASS	PASS	PASS	1118798260	57	2116470	528.61	90.29	70	86.16	Staphylococcus	0	321	6B	902	2	13	2	1	6	121	121	13	115	73	0.5	S	1	I	S
GPS_CN_CPR_SPN523_I1	spn523	CN-CPRA	N	China	Jiangsu	Suzhou	Children's Hospital of Soochow University	Minhang Hosptial, Fudan University	May	2015	M	4			Otitis media	Ear discharge		PASS	PASS	PASS	PASS	PASS	1240216474	62	2029780	611.01	86.45	60	87.82	Vibrio	0	1	19A	320	4	16	19	15	6	20	1	13	11	16	8	R	2	R	I
GPS_CN_CPR_SPN524_I1	spn524	CN-CPRA	N	China	Jiangsu	Suzhou	Children's Hospital of Soochow University	Minhang Hosptial, Fudan University	May	2015	M		8		Otitis media	Ear discharge		PASS	PASS	PASS	PASS	PASS	1286090920	61	2044623	629.01	86.53	56	88.47	Vibrio	0	1	19A	320	4	16	19	15	6	20	1	13	11	16	8	R	2	R	I
GPS_CN_CPR_SPN525_I1	spn525	CN-CPRA	N	China	Jiangsu	Suzhou	Children's Hospital of Soochow University	Minhang Hosptial, Fudan University	April	2015	F	5			Meningitis	Cerebrospinal fluid		PASS	PASS	PASS	PASS	PASS	989583442	61	2180604	453.81	89.68	74	87.59	Enterococcus	0.07	6	14	143	7	5	10	18	6	8	1	31	12	8	2	S	1	I	S
GPS_CN_CPR_SPN526_I1	spn526	CN-CPRA	N	China	Jiangsu	Suzhou	Children's Hospital of Soochow University	Minhang Hosptial, Fudan University	April	2015	M	1			Pneumonia	Joint fluid/pus		PASS	PASS	PASS	PASS	PASS	1389532556	59	2134904	650.86	88.11	70	83.67	Vibrio	0	1	19F	-	15	16	19	15	25	20	26	13	16	47	2	S	1	I	S
GPS_CN_CPR_SPN527_I1	spn527	CN-CPRA	N	China	Jiangsu	Suzhou	Children's Hospital of Soochow University	Minhang Hosptial, Fudan University	April	2015	M		8		Otitis media	Ear discharge		PASS	PASS	PASS	PASS	PASS	896725842	54	2031698	441.36	86.32	58	87.71	Bacillus	0.64	1	19F	271	4	16	19	15	6	20	26	13	11	33	8	R	4	R	R
GPS_CN_CPR_SPN528_I1	spn528	CN-CPRA	N	China	Jiangsu	Suzhou	Children's Hospital of Soochow University	Minhang Hosptial, Fudan University	April	2015	F	5			Otitis media	Ear discharge		PASS	PASS	PASS	PASS	PASS	1769813184	51	2082753	849.74	88.05	51	86.76	Enterococcus	0.01	1	19F	271	4	16	19	15	6	20	26	13	11	33	8	R	4	R	R
GPS_CN_CPR_SPN529_I1	spn529	CN-CPRA	N	China	Jiangsu	Suzhou	Children's Hospital of Soochow University	Minhang Hosptial, Fudan University	April	2015	M		10		Otitis media	Ear discharge		PASS	PASS	PASS	PASS	PASS	1505170308	63	2033432	740.21	88.92	70	86.63	Vibrio	0	1	19F	271	4	16	19	15	6	20	26	13	11	33	8	R	4	R	R
GPS_CN_CPR_SPN530_I1	spn530	CN-CPRA	N	China	Jiangsu	Suzhou	Children's Hospital of Soochow University	Minhang Hosptial, Fudan University	March	2015	F		4		Meningitis	Cerebrospinal fluid		PASS	PASS	PASS	PASS	PASS	1087609458	44	2055527	529.11	87.98	79	88.49	Vibrio	0	9	14	2248	6	5	36	12	17	21	14	13	261	20	2	S	1	I	S
GPS_CN_CPR_SPN531_I1	spn531	CN-CPRA	N	China	Jiangsu	Suzhou	Children's Hospital of Soochow University	Minhang Hosptial, Fudan University	March	2015	M	3			Bacteremia	Blood		PASS	PASS	PASS	PASS	PASS	1197582546	52	2077640	576.41	86.71	54	87.77	Vibrio	0	1	19A	320	4	16	19	15	6	20	1	13	11	16	8	R	2	R	I
GPS_CN_CPR_SPN532_I1	spn532	CN-CPRA	N	China	Jiangsu	Suzhou	Children's Hospital of Soochow University	Minhang Hosptial, Fudan University	March	2015	F	1			Otitis media	Ear discharge		PASS	PASS	PASS	PASS	PASS	1323203936	62	2079669	636.25	86.7	62	86.99	Bacillus	0.03	1	19A	320	4	16	19	15	6	20	1	13	11	16	8	R	2	R	I
GPS_CN_CPR_SPN533_I1	spn533	CN-CPRA	N	China	Jiangsu	Suzhou	Children's Hospital of Soochow University	Minhang Hosptial, Fudan University	March	2015	F	10			Other	Joint fluid/pus		PASS	PASS	PASS	PASS	PASS	1274873894	58	2135684	596.93	89.38	92	85.85	Vibrio	0	2	1	2296	10	31	4	34	6	4	94	0	4	0	<= 0.03	S	<= 0.5	S	S
GPS_CN_CPR_SPN534_I1	spn534	CN-CPRA	N	China	Jiangsu	Suzhou	Children's Hospital of Soochow University	Minhang Hosptial, Fudan University	March	2015	M	2			Otitis media	Ear discharge		PASS	PASS	PASS	PASS	PASS	941878396	69	2129177	442.36	88.52	63	84.63	Vibrio	0	1	19F	236	15	16	19	15	6	20	26	13	16	47	2	S	1	I	S
GPS_CN_CPR_SPN535_I1	spn535	CN-CPRA	N	China	Jiangsu	Suzhou	Children's Hospital of Soochow University	Minhang Hosptial, Fudan University	March	2015	M		10		Otitis media	Ear discharge		PASS	PASS	PASS	PASS	PASS	1334388710	59	2098479	635.88	86.63	59	86.34	Clostridium	0	1	19F	271	4	16	19	15	6	20	26	13	11	33	8	R	4	R	R
GPS_CN_CPR_SPN536_I1	spn536	CN-CPRA	N	China	Jiangsu	Suzhou	Children's Hospital of Soochow University	Minhang Hosptial, Fudan University	March	2015	F		5		Otitis media	Ear discharge		PASS	PASS	PASS	PASS	PASS	1356553862	50	2014744	673.31	87.41	54	89.1	Vibrio	0	1	19A	320	4	16	19	15	6	20	1	13	11	16	8	R	2	R	I
GPS_CN_CPR_SPN537_I1	spn537	CN-CPRA	N	China	Jiangsu	Suzhou	Children's Hospital of Soochow University	Minhang Hosptial, Fudan University	March	2015	F	4			Otitis media	Ear discharge		PASS	PASS	PASS	PASS	PASS	1193796344	42	2161321	552.34	92.76	38	86.81	Vibrio	0	4	14	876	8	13	14	4	6	4	14	60	16	312	2	S	1	I	S
GPS_CN_CPR_SPN538_I1	spn538	CN-CPRA	N	China	Jiangsu	Suzhou	Children's Hospital of Soochow University	Minhang Hosptial, Fudan University	March	2015	M		8		Other	Eye discharge		PASS	PASS	PASS	PASS	PASS	1380062206	64	2101599	656.67	91.16	65	88.96	Cupriavidus	0.01	14	23F	242	15	29	4	21	30	1	14	13	31	73	1	S	1	I	S
GPS_CN_CPR_SPN539_I1	spn539	CN-CPRA	N	China	Jiangsu	Suzhou	Children's Hospital of Soochow University	Minhang Hosptial, Fudan University	February	2015	F	2			Meningitis	Cerebrospinal fluid		PASS	PASS	PASS	PASS	PASS	2545481978	89	2146268	1186	96.53	66	80.46	Vibrio	0.01	4	14	876	8	13	14	4	6	4	14	60	16	312	2	S	1	I	S
GPS_CN_CPR_SPN540_I1	spn540	CN-CPRA	N	China	Jiangsu	Suzhou	Children's Hospital of Soochow University	Minhang Hosptial, Fudan University	February	2015	F	5			Sepsis	Blood		PASS	PASS	PASS	PASS	PASS	5658429804	49	2230964	2536.31	93.07	62	84.02	Enterococcus	0.02	10	23A	9396	12	19	2	17	6	6	14	17	16	20	1	S	<= 0.5	S	S
GPS_CN_CPR_SPN541_I1	spn541	CN-CPRA	N	China	Jiangsu	Suzhou	Children's Hospital of Soochow University	Minhang Hosptial, Fudan University	February	2015	F		7		Otitis media	Ear discharge		PASS	PASS	PASS	PASS	PASS	1306448634	49	2073258	630.14	86.75	61	86.8	Vibrio	0	1	19A	320	4	16	19	15	6	20	1	13	11	16	8	R	2	R	I
GPS_CN_CPR_SPN542_I1	spn542	CN-CPRA	N	China	Jiangsu	Suzhou	Children's Hospital of Soochow University	Minhang Hosptial, Fudan University	February	2015	M	1			Otitis media	Ear discharge		PASS	PASS	PASS	PASS	PASS	2216977552	52	2034723	1089.57	86.39	54	88.63	Vibrio	0	1	19F	271	4	16	19	15	6	20	26	13	11	33	8	R	4	R	R
GPS_CN_CPR_SPN543_I1	spn543	CN-CPRA	N	China	Jiangsu	Suzhou	Children's Hospital of Soochow University	Minhang Hosptial, Fudan University	February	2015	M		8		Otitis media	Ear discharge		PASS	PASS	PASS	PASS	PASS	1528766842	59	2032129	752.29	86.72	59	87.41	Vibrio	0	1	19A	320	4	16	19	15	6	20	1	13	11	16	8	R	2	R	I
GPS_CN_CPR_SPN544_I1	spn544	CN-CPRA	N	China	Jiangsu	Suzhou	Children's Hospital of Soochow University	Minhang Hosptial, Fudan University	January	2015	M		6		Otitis media	Ear discharge		PASS	PASS	PASS	PASS	PASS	1545785628	54	2078448	743.72	86.89	66	88.87	Vibrio	0	1	19F	236	15	16	19	15	6	20	26	13	16	47	2	S	1	I	S
GPS_CN_CPR_SPN545_I1	spn545	CN-CPRA	N	China	Jiangsu	Suzhou	Children's Hospital of Soochow University	Minhang Hosptial, Fudan University	January	2015	M		9		Otitis media	Ear discharge		PASS	PASS	PASS	PASS	PASS	1597205712	57	2014430	792.88	86.62	51	87.44	Vibrio	0	1	19A	320	4	16	19	15	6	20	1	13	11	16	8	R	2	R	I
GPS_CN_CPR_SPN546_I1	spn546	CN-CPRA	N	China	Jiangsu	Suzhou	Children's Hospital of Soochow University	Minhang Hosptial, Fudan University	January	2015	M	2			Otitis media	Ear discharge		PASS	PASS	PASS	PASS	PASS	1922016856	56	2038512	942.85	86.54	58	87.8	Vibrio	0	1	19A	320	4	16	19	15	6	20	1	13	11	16	8	R	2	R	I
GPS_CN_CPR_SPN547_I1	spn547	CN-CPRA	N	China	Jiangsu	Suzhou	Children's Hospital of Soochow University	Minhang Hosptial, Fudan University	January	2015	F		11		Sepsis	Blood		PASS	PASS	PASS	PASS	PASS	2490991976	68	2102330	1184.87	89.77	74	86.84	Vibrio	0	853	6A	9789	8	8	6	16	6	1	619	13	NEW	8	2	S	1	I	S
GPS_CN_CPR_SPN548_I1	spn548	CN-CPRA	N	China	Jiangsu	Suzhou	Children's Hospital of Soochow University	Minhang Hosptial, Fudan University	January	2015	F	2			Otitis media	Ear discharge		PASS	PASS	PASS	PASS	PASS	1394569102	67	2068585	674.16	86.69	53	85.81	Cupriavidus	0.01	1	19A	320	4	16	19	15	6	20	1	13	11	16	8	R	2	R	I
GPS_CN_CPR_SPN549_I1	spn549	CN-CPRA	N	China	Jiangsu	Suzhou	Children's Hospital of Soochow University	Minhang Hosptial, Fudan University	January	2015	F		8		Meningitis	Blood		PASS	PASS	PASS	PASS	PASS	1787932714	58	2134023	837.82	89.06	60	86.65	Vibrio	0	23	6E(6B)	90	5	6	1	2	6	3	4	34	89	56	1	S	1	I	S
GPS_CN_CPR_SPN550_I1	spn550	CN-CPRA	N	China	Jiangsu	Suzhou	Children's Hospital of Soochow University	Minhang Hosptial, Fudan University	January	2015	M	4			Otitis media	Blood		PASS	PASS	PASS	PASS	PASS	1719640500	58	2018577	851.9	86.53	65	87.84	Vibrio	0	1	19A	320	4	16	19	15	6	20	1	13	11	16	8	R	2	R	I
GPS_CN_CPR_SPN552_I1	spn552	CN-CPRA	N	China	Jiangsu	Suzhou	Children's Hospital of Soochow University	Minhang Hosptial, Fudan University	November	2017	F	2			Otitis media	Blood		PASS	PASS	PASS	PASS	PASS	1849826894	41	2173777	850.97	93.5	71	85.41	Vibrio	0	5	23F	5242	7	13	8	6	1	337	8	19	1	200	0.12	S	<= 0.5	S	S
GPS_CN_CPR_SPN553_I1	spn553	CN-CPRA	N	China	Jiangsu	Suzhou	Children's Hospital of Soochow University	Minhang Hosptial, Fudan University	November	2017	F	3			Meningitis	Cerebrospinal fluid		PASS	PASS	PASS	PASS	PASS	3830065288	33	2174739	1761.16	90.04	60	86.05	Vibrio	0	5	23F	5242	7	13	8	6	1	337	8	19	1	200	0.12	S	<= 0.5	S	S
GPS_CN_CPR_SPN554_I1	spn554	CN-CPRA	N	China	Jiangsu	Suzhou	Children's Hospital of Soochow University	Minhang Hosptial, Fudan University	November	2017	M	2			Pneumonia	Pleural Fluid		PASS	PASS	PASS	PASS	PASS	2256332816	46	2051804	1099.68	86.9	56	90.87	Vibrio	0	1	19A	320	4	16	19	15	6	20	1	13	11	118	8	R	1	I	S
GPS_CN_CPR_SPN555_I1	spn555	CN-CPRA	N	China	Jiangsu	Suzhou	Children's Hospital of Soochow University	Minhang Hosptial, Fudan University	November	2017	F	3			Meningitis	Blood		PASS	PASS	PASS	PASS	PASS	2028867572	35	2173950	933.26	90.02	69	85.47	Bacillus	0	5	23F	5242	7	13	8	6	1	337	8	19	1	200	0.12	S	<= 0.5	S	S
GPS_CN_CPR_SPN556_I1	spn556	CN-CPRA	N	China	Jiangsu	Suzhou	Children's Hospital of Soochow University	Minhang Hosptial, Fudan University	November	2017	M	5			Otitis media	Ear discharge		PASS	PASS	PASS	PASS	PASS	1208870382	48	2045875	590.88	86.39	59	89.43	Acinetobacter	0.04	1	19F	271	4	16	19	15	6	20	26	13	11	33	8	R	4	R	R
GPS_CN_CPR_SPN557_I1	spn557	CN-CPRA	N	China	Jiangsu	Suzhou	Children's Hospital of Soochow University	Minhang Hosptial, Fudan University	November	2017	F	2			Otitis media	Ear discharge		PASS	PASS	PASS	PASS	PASS	1548871042	58	2045690	757.13	86.65	48	90.09	Pseudomonas	0.01	1	19F	271	4	16	19	15	6	20	26	13	11	33	8	R	4	R	R
GPS_CN_CPR_SPN558_I1	spn558	CN-CPRA	N	China	Jiangsu	Suzhou	Children's Hospital of Soochow University	Minhang Hosptial, Fudan University	November	2017	F	3			Sepsis	Blood		PASS	PASS	PASS	PASS	PASS	1799585636	55	2134736	843	90.54	68	84.16	Enterococcus	0	5	23A	338	7	13	8	6	1	6	8	19	1	24	0.25	S	<= 0.5	S	S
GPS_CN_CPR_SPN559_I1	spn559	CN-CPRA	N	China	Jiangsu	Suzhou	Children's Hospital of Soochow University	Minhang Hosptial, Fudan University	December	2018	M	1			Meningitis	Cerebrospinal fluid		PASS	PASS	PASS	PASS	PASS	1529075488	32	2083012	734.06	92.11	37	90.33	Lactobacillus	0	4	14	876	8	13	14	4	6	4	14	60	16	312	2	S	1	I	S
GPS_CN_CPR_SPN560_I1	spn560	CN-CPRA	N	China	Jiangsu	Suzhou	Children's Hospital of Soochow University	Minhang Hosptial, Fudan University	December	2018	M	1			Meningitis	Blood		PASS	PASS	PASS	PASS	PASS	649969712	39	2083749	311.92	91.98	43	90.4	Vibrio	0	4	14	876	8	13	14	4	6	4	14	60	16	312	2	S	1	I	S
GPS_CN_CPR_SPN561_I1	spn561	CN-CPRA	N	China	Jiangsu	Suzhou	Children's Hospital of Soochow University	Minhang Hosptial, Fudan University	December	2018	M	4			Meningitis	Cerebrospinal fluid		PASS	PASS	PASS	PASS	PASS	2286611814	51	2164020	1056.65	92.61	55	84.25	Enterococcus	0	850	23F	1437	1	32	6	6	6	1	14	NEW	16	NEW	1	S	1	I	S
GPS_CN_CPR_SPN562_I1	spn562	CN-CPRA	N	China	Jiangsu	Suzhou	Children's Hospital of Soochow University	Minhang Hosptial, Fudan University	December	2018	M	4			Meningitis	Blood		PASS	PASS	PASS	PASS	PASS	1544627700	55	2163722	713.87	92.32	62	85.42	Bacillus	0	850	23F	1437	1	32	6	6	6	1	14	NEW	16	NEW	1	S	1	I	S
GPS_CN_CPR_SPN563_I1	spn563	CN-CPRA	N	China	Jiangsu	Suzhou	Children's Hospital of Soochow University	Minhang Hosptial, Fudan University	November	2018	M	4			Meningitis	Cerebrospinal fluid		PASS	PASS	PASS	PASS	PASS	1172148742	37	2064931	567.64	91.25	50	90.71	Enterococcus	0.02	10	23F	5033	12	19	2	17	6	1	14	13	31	73	1	S	1	I	S
GPS_CN_CPR_SPN564_I1	spn564	CN-CPRA	N	China	Jiangsu	Suzhou	Children's Hospital of Soochow University	Minhang Hosptial, Fudan University	October	2018	M	3			Sepsis	Blood		PASS	PASS	PASS	PASS	PASS	1856431484	44	2205509	841.72	91.29	66	88.83	Enterococcus	0.05	23	6E(6B)	-	5	6	747	2	6	3	4	34	32	43	1	S	<= 0.5	S	S
GPS_CN_CPR_SPN565_I1	spn565	CN-CPRA	N	China	Jiangsu	Suzhou	Children's Hospital of Soochow University	Minhang Hosptial, Fudan University	October	2018	F	3			Pneumonia	Blood		PASS	PASS	PASS	PASS	PASS	1958581452	51	2159377	907.01	89.38	85	83.44	Campylobacter	0	5	19F	5242	7	13	8	6	1	337	8	13	1	200	0.12	S	<= 0.5	S	S
GPS_CN_CPR_SPN566_I1	spn566	CN-CPRA	N	China	Jiangsu	Suzhou	Children's Hospital of Soochow University	Minhang Hosptial, Fudan University	August	2018	M	12			Meningitis	Blood		PASS	PASS	PASS	PASS	PASS	1663398496	49	2111436	787.8	91.07	65	91.44	Vibrio	0	14	23F	242	15	29	4	21	30	1	14	13	31	73	1	S	1	I	S
GPS_CN_CPR_SPN568_I1	spn568	CN-CPRA	N	China	Jiangsu	Suzhou	Children's Hospital of Soochow University	Minhang Hosptial, Fudan University	June	2018	M	2			Sepsis	Blood		PASS	PASS	PASS	PASS	PASS	1108102820	43	2105440	526.3	96.12	17	90.89	Staphylococcus	0	16	23F	81	4	4	2	4	4	1	1	15	12	18	2	S	1	I	S
GPS_CN_CPR_SPN569_I1	spn569	CN-CPRA	N	China	Jiangsu	Suzhou	Children's Hospital of Soochow University	Minhang Hosptial, Fudan University	May	2018	F	4			Sepsis	Blood		PASS	PASS	PASS	PASS	PASS	2731001964	46	2158872	1265.01	91.26	64	86.51	Enterococcus	0.06	24	23F	342	7	32	8	12	6	6	63	0	278	494	0.06	S	<= 0.5	S	S
GPS_CN_CPR_SPN570_I1	spn570	CN-CPRA	N	China	Jiangsu	Suzhou	Children's Hospital of Soochow University	Minhang Hosptial, Fudan University	May	2018	M	3			Sepsis	Blood		PASS	PASS	PASS	PASS	PASS	917677870	32	2108465	435.23	94.78	78	90.3	Enterococcus	0.05	24	23F	342	7	32	8	12	6	6	63	0	278	494	0.06	S	<= 0.5	S	S
GPS_CN_CPR_SPN571_I1	spn571	CN-CPRA	N	China	Jiangsu	Suzhou	Children's Hospital of Soochow University	Minhang Hosptial, Fudan University	May	2018	F	5			Meningitis	Cerebrospinal fluid		PASS	PASS	PASS	PASS	PASS	883836684	62	2171640	406.99	91.37	52	81.61	Filifactor	0	852	6B	3173	7	30	8	6	6	6	1	25	12	18	2	S	1	I	S
GPS_CN_CPR_SPN572_I1	spn572	CN-CPRA	N	China	Jiangsu	Suzhou	Children's Hospital of Soochow University	Minhang Hosptial, Fudan University	April	2018	M	4			Meningitis	Cerebrospinal fluid		PASS	PASS	PASS	PASS	PASS	1230987804	46	2147692	573.16	96.23	7	89.44	Vibrio	0	16	23F	81	4	4	2	4	4	1	1	15	12	18	2	S	1	I	S
GPS_CN_CPR_SPN573_I1	spn573	CN-CPRA	N	China	Jiangsu	Suzhou	Children's Hospital of Soochow University	Minhang Hosptial, Fudan University	April	2018	M	4			Meningitis	Blood		PASS	PASS	PASS	PASS	PASS	1636079006	41	2148144	761.62	96.23	6	88.28	Pseudomonas	0	16	23F	81	4	4	2	4	4	1	1	15	12	18	2	S	1	I	S
GPS_CN_CPR_SPN574_I1	spn574	CN-CPRA	N	China	Jiangsu	Suzhou	Children's Hospital of Soochow University	Minhang Hosptial, Fudan University	January	2018	F	4			Sepsis	Blood		PASS	PASS	PASS	PASS	PASS	1279370722	45	2042113	626.49	86.65	53	90.19	Vibrio	0	1	19F	271	4	16	19	15	6	20	26	13	11	33	8	R	4	R	R
GPS_CN_CPR_SPN575_I1	spn575	CN-CPRA	N	China	Jiangsu	Suzhou	Children's Hospital of Soochow University	Minhang Hosptial, Fudan University	September	2014	M	2			Otitis media	Ear discharge		PASS	PASS	PASS	PASS	PASS	1001133384	44	2085170	480.12	86.8	64	89.67	Vibrio	0	1	19A	320	4	16	19	15	6	20	1	13	11	16	8	R	2	R	I
GPS_CN_CPR_SPN576_I1	spn576	CN-CPRA	N	China	Jiangsu	Suzhou	Children's Hospital of Soochow University	Minhang Hosptial, Fudan University	September	2014	F	1			Otitis media	Ear discharge		PASS	PASS	PASS	PASS	PASS	1691836672	59	2040511	829.12	86.49	62	89.45	Lactobacillus	0	1	19F	271	4	16	19	15	6	20	26	13	11	33	8	R	4	R	R
GPS_CN_CPR_SPN577_I1	spn577	CN-CPRA	N	China	Jiangsu	Suzhou	Children's Hospital of Soochow University	Minhang Hosptial, Fudan University	June	2014	F	5			Sepsis	Blood		PASS	PASS	PASS	PASS	PASS	1728713580	55	2042558	846.34	86.6	67	88.46	Bacillus	0	1	19F	271	4	16	19	15	6	20	26	13	11	33	8	R	4	R	R
GPS_CN_CPR_SPN578_I1	spn578	CN-CPRA	N	China	Jiangsu	Suzhou	Children's Hospital of Soochow University	Minhang Hosptial, Fudan University	May	2014	F	1			Otitis media	Ear discharge		PASS	PASS	PASS	PASS	PASS	880131542	39	2041848	431.04	86.34	63	89.63	Burkholderia	0	1	19F	271	4	16	19	15	6	20	26	13	11	33	8	R	4	R	R
GPS_CN_CPR_SPN579_I1	spn579	CN-CPRA	N	China	Jiangsu	Suzhou	Children's Hospital of Soochow University	Minhang Hosptial, Fudan University	May	2014	M		10		Otitis media	Ear discharge		PASS	PASS	PASS	PASS	PASS	916015360	45	2097153	436.78	86.76	65	85.83	Clostridium	0	1	19F	271	4	16	19	15	6	20	26	13	11	33	8	R	4	R	R
GPS_CN_CPR_SPN580_I1	spn580	CN-CPRA	N	China	Jiangsu	Suzhou	Children's Hospital of Soochow University	Minhang Hosptial, Fudan University	May	2014	F		8		Otitis media	Ear discharge		PASS	PASS	PASS	PASS	PASS	1223443388	51	2039399	599.9	86.78	65	90.12	Vibrio	0	1	19F	271	4	16	19	15	6	20	26	13	11	33	8	R	4	R	R
GPS_CN_CPR_SPN581_I1	spn581	CN-CPRA	N	China	Jiangsu	Suzhou	Children's Hospital of Soochow University	Minhang Hosptial, Fudan University	May	2014	M		10		Otitis media	Ear discharge		PASS	PASS	PASS	PASS	PASS	956701476	45	2145313	445.94	96.32	3	89.12	Vibrio	0	16	23F	81	4	4	2	4	4	1	1	15	12	18	2	S	1	I	S
GPS_CN_CPR_SPN582_I1	spn582	CN-CPRA	N	China	Jiangsu	Suzhou	Children's Hospital of Soochow University	Minhang Hosptial, Fudan University	April	2014	M		6		Otitis media	Ear discharge		PASS	PASS	PASS	PASS	PASS	916451028	40	2022964	453.02	86.4	58	90.09	Staphylococcus	0	1	19A	320	4	16	19	15	6	20	1	13	11	16	8	R	2	R	I
GPS_CN_CPR_SPN583_I1	spn583	CN-CPRA	N	China	Jiangsu	Suzhou	Children's Hospital of Soochow University	Minhang Hosptial, Fudan University	April	2014	M	1			Otitis media	Ear discharge		PASS	PASS	PASS	PASS	PASS	908892706	73	2036591	446.28	86.39	58	89.09	Lactobacillus	0	1	19F	271	4	16	19	15	6	20	26	13	11	33	8	R	4	R	R
GPS_CN_CPR_SPN584_I1	spn584	CN-CPRA	N	China	Jiangsu	Suzhou	Children's Hospital of Soochow University	Minhang Hosptial, Fudan University	April	2014	M		10		Otitis media	Ear discharge		PASS	PASS	PASS	PASS	PASS	1262926548	102	2023004	624.28	86.58	66	88.31	Vibrio	0	1	19A	320	4	16	19	15	6	20	1	13	11	16	8	R	2	R	I
GPS_CN_CPR_SPN585_I1	spn585	CN-CPRA	N	China	Jiangsu	Suzhou	Children's Hospital of Soochow University	Minhang Hosptial, Fudan University	April	2014	M	5			Sepsis	Blood		PASS	PASS	PASS	PASS	PASS	1550039312	70	2074796	747.08	87.06	72	83.44	Bacillus	0	1	19F	271	4	16	19	15	6	20	26	13	11	33	8	R	4	R	R
GPS_CN_CPR_SPN586_I1	spn586	CN-CPRA	N	China	Jiangsu	Suzhou	Children's Hospital of Soochow University	Minhang Hosptial, Fudan University	April	2014	M	2			Otitis media	Ear discharge		PASS	PASS	PASS	PASS	PASS	1599541828	67	2081416	768.48	86.67	55	86.01	Vibrio	0	1	19A	320	4	16	19	15	6	20	1	13	11	16	8	R	2	R	I
GPS_CN_CPR_SPN587_I1	spn587	CN-CPRA	N	China	Jiangsu	Suzhou	Children's Hospital of Soochow University	Minhang Hosptial, Fudan University	April	2014	F	1			Otitis media	Ear discharge		PASS	PASS	PASS	PASS	PASS	1849898786	41	2042981	905.48	88	56	90.38	Vibrio	0	1	19A	320	4	16	19	15	6	20	1	13	11	16	8	R	2	R	I
GPS_CN_CPR_SPN588_I1	spn588	CN-CPRA	N	China	Jiangsu	Suzhou	Children's Hospital of Soochow University	Minhang Hosptial, Fudan University	March	2014	F	1			Otitis media	Ear discharge		PASS	PASS	PASS	PASS	PASS	974030702	45	2083960	467.39	87.57	59	88.19	Enterococcus	0.01	1	19F	271	4	16	19	15	6	20	26	13	11	33	8	R	4	R	R
GPS_CN_CPR_SPN589_I1	spn589	CN-CPRA	N	China	Jiangsu	Suzhou	Children's Hospital of Soochow University	Minhang Hosptial, Fudan University	April	2014	F	2			Bacteremia	Blood		PASS	PASS	PASS	PASS	PASS	1267673518	47	2073601	611.33	92.19	37	89.44	Pseudomonas	0	4	14	876	8	13	14	4	6	4	14	60	16	312	2	S	1	I	S
GPS_CN_CPR_SPN590_I1	spn590	CN-CPRA	N	China	Jiangsu	Suzhou	Children's Hospital of Soochow University	Minhang Hosptial, Fudan University	April	2014	F	2			Otitis media	Ear discharge		PASS	PASS	PASS	PASS	PASS	1149363448	33	1986115	578.69	87.01	53	90.33	Lactobacillus	0	12	3	-	7	~8	4	1	6	1	22	2	281	2	<= 0.03	S	<= 0.5	S	S
GPS_CN_CPR_SPN591_I1	spn591	CN-CPRA	N	China	Jiangsu	Suzhou	Children's Hospital of Soochow University	Minhang Hosptial, Fudan University	March	2014	M	1			Meningitis	Cerebrospinal fluid		PASS	PASS	PASS	PASS	PASS	1088292594	44	2119213	513.53	89.15	62	86.13	Haliscomenobacter	0	853	6A	9789	8	8	6	16	6	1	619	13	NEW	8	2	S	1	I	S
GPS_CN_CPR_SPN592_I1	spn592	CN-CPRA	N	China	Jiangsu	Suzhou	Children's Hospital of Soochow University	Minhang Hosptial, Fudan University	March	2014	F	2			Otitis media	Ear discharge		PASS	PASS	PASS	PASS	PASS	912608620	46	2042207	446.87	86.64	53	89.11	Vibrio	0	1	19A	320	4	16	19	15	6	20	1	13	11	16	8	R	2	R	I
GPS_CN_CPR_SPN593_I1	spn593	CN-CPRA	N	China	Jiangsu	Suzhou	Children's Hospital of Soochow University	Minhang Hosptial, Fudan University	March	2014	M	1			Otitis media	Ear discharge		PASS	PASS	PASS	PASS	PASS	1015664310	9	2060192	492.99	89.76	51	88.79	Enterococcus	0.01	107	18C	870	1	8	4	12	6	3	18	NEW	0	2	<= 0.03	S	<= 0.5	S	S
GPS_CN_CPR_SPN594_I1	spn594	CN-CPRA	N	China	Jiangsu	Suzhou	Children's Hospital of Soochow University	Minhang Hosptial, Fudan University	March	2014	M	1			Meningitis	Cerebrospinal fluid		PASS	PASS	PASS	PASS	PASS	1286350416	46	2117647	607.44	89.1	67	85.81	Haliscomenobacter	0	853	6A	9789	8	8	6	16	6	1	619	13	NEW	8	2	S	1	I	S
GPS_CN_CPR_SPN595_I1	spn595	CN-CPRA	N	China	Jiangsu	Suzhou	Children's Hospital of Soochow University	Minhang Hosptial, Fudan University	March	2014	F	1			Otitis media	Ear discharge		PASS	PASS	PASS	PASS	PASS	2090999268	58	2003423	1043.71	86.75	47	87.79	Lactobacillus	0	12	3	4655	7	8	40	1	6	1	22	2	281	2	<= 0.03	S	<= 0.5	S	S
GPS_CN_CPR_SPN596_I1	spn596	CN-CPRA	N	China	Jiangsu	Suzhou	Children's Hospital of Soochow University	Minhang Hosptial, Fudan University	March	2014	F	1			Otitis media	Ear discharge		PASS	PASS	PASS	PASS	PASS	1336913472	33	2037068	656.29	89	73	88.77	Vibrio	0	12	3	505	46	8	2	10	6	1	22	2	0	2	<= 0.03	S	<= 0.5	S	S
GPS_CN_CPR_SPN597_I1	spn597	CN-CPRA	N	China	Jiangsu	Suzhou	Children's Hospital of Soochow University	Minhang Hosptial, Fudan University	March	2014	M	1			Otitis media	Ear discharge		PASS	PASS	PASS	PASS	PASS	1376508188	56	2020752	681.18	86.89	71	89.17	Vibrio	0	1	19A	-	4	~658	19	15	6	20	1	13	11	16	8	R	2	R	I
GPS_CN_CPR_SPN598_I1	spn598	CN-CPRA	N	China	Jiangsu	Suzhou	Children's Hospital of Soochow University	Minhang Hosptial, Fudan University	March	2014	F	3			Otitis media	Ear discharge		PASS	PASS	PASS	PASS	PASS	1222419086	39	2105767	580.51	96.1	12	90.33	Lactobacillus	0	16	23F	81	4	4	2	4	4	1	1	15	12	18	2	S	1	I	S
GPS_CN_CPR_SPN599_I1	spn599	CN-CPRA	N	China	Jiangsu	Suzhou	Children's Hospital of Soochow University	Minhang Hosptial, Fudan University	March	2014	F	1			Otitis media	Ear discharge		PASS	PASS	PASS	PASS	PASS	1159712854	49	2083052	556.73	86.69	61	88.6	Vibrio	0	1	19F	271	4	16	19	15	6	20	26	13	11	33	8	R	4	R	R
GPS_CN_CPR_SPN600_I1	spn600	CN-CPRA	N	China	Jiangsu	Suzhou	Children's Hospital of Soochow University	Minhang Hosptial, Fudan University	February	2014	F	4			Otitis media	Ear discharge		PASS	PASS	PASS	PASS	PASS	971085840	49	2022239	480.2	86.7	61	88.75	Pseudomonas	0	1	19A	320	4	16	19	15	6	20	1	13	11	16	8	R	2	R	I
GPS_CN_CPR_SPN601_I1	spn601	CN-CPRA	N	China	Jiangsu	Suzhou	Children's Hospital of Soochow University	Minhang Hosptial, Fudan University	February	2014	M	1			Otitis media	Ear discharge		PASS	PASS	PASS	PASS	PASS	991403504	42	2045896	484.58	87.02	63	89.62	Vibrio	0	1	19A	320	4	16	19	15	6	20	1	13	11	16	8	R	2	R	I
GPS_CN_CPR_SPN602_I1	spn602	CN-CPRA	N	China	Jiangsu	Suzhou	Children's Hospital of Soochow University	Minhang Hosptial, Fudan University	February	2014	F	3			Pneumonia	Pleural Fluid		PASS	PASS	PASS	PASS	PASS	978760136	44	2044059	478.83	86.63	56	90.08	Vibrio	0	1	19A	320	4	16	19	15	6	20	1	13	11	16	8	R	2	R	I
GPS_CN_CPR_SPN603_I1	spn603	CN-CPRA	N	China	Jiangsu	Suzhou	Children's Hospital of Soochow University	Minhang Hosptial, Fudan University	February	2014	M	1			Meningitis	Cerebrospinal fluid		PASS	PASS	PASS	PASS	PASS	5059486732	50	2121291	2385.09	90.87	46	87.36	Vibrio	0	63	6A	4537	137	8	4	16	6	3	14	2	6	NEW	<= 0.03	S	<= 0.5	S	S
GPS_CN_CPR_SPN604_I1	spn604	CN-CPRA	N	China	Jiangsu	Suzhou	Children's Hospital of Soochow University	Minhang Hosptial, Fudan University	February	2014	F	3			Pneumonia	Blood		PASS	PASS	PASS	PASS	PASS	986498764	44	2047054	481.91	86.61	62	90.46	Vibrio	0	1	19A	320	4	16	19	15	6	20	1	13	11	16	8	R	2	R	I
GPS_CN_CPR_SPN605_I1	spn605	CN-CPRA	N	China	Jiangsu	Suzhou	Children's Hospital of Soochow University	Minhang Hosptial, Fudan University	February	2014	F	1			Otitis media	Ear discharge		PASS	PASS	PASS	PASS	PASS	3855046372	61	2097296	1838.1	88.47	67	86.04	Vibrio	0	1	19F	236	15	16	19	15	6	20	26	13	16	47	2	S	1	I	S
GPS_CN_CPR_SPN606_I1	spn606	CN-CPRA	N	China	Jiangsu	Suzhou	Children's Hospital of Soochow University	Minhang Hosptial, Fudan University	January	2014	M	3			Otitis media	Ear discharge		PASS	PASS	PASS	PASS	PASS	891419960	48	2045552	435.78	86.76	64	90.55	Vibrio	0	1	19A	320	4	16	19	15	6	20	1	13	11	118	8	R	1	I	S
GPS_CN_CPR_SPN607_I1	spn607	CN-CPRA	N	China	Jiangsu	Suzhou	Children's Hospital of Soochow University	Minhang Hosptial, Fudan University	January	2014	M	1			Otitis media	Ear discharge		PASS	PASS	PASS	PASS	PASS	1215941664	48	2041682	595.55	86.49	63	89.37	Staphylococcus	0.09	1	19F	1937	8	16	19	15	6	20	26	13	16	47	2	S	1	I	S
GPS_CN_CPR_SPN608_I1	spn608	CN-CPRA	N	China	Jiangsu	Suzhou	Children's Hospital of Soochow University	Minhang Hosptial, Fudan University	February	2014	M	1			Otitis media	Ear discharge		PASS	PASS	PASS	PASS	PASS	941479450	22	2033917	462.88	86.61	57	87.96	Anaerococcus	0.31	43	9V	4660	15	13	4	16	6	1	271	1	0	23	<= 0.03	S	<= 0.5	S	S
GPS_CN_CPR_SPN609_I1	spn609	CN-CPRA	N	China	Jiangsu	Suzhou	Children's Hospital of Soochow University	Minhang Hosptial, Fudan University	January	2014	M	6			Otitis media	Ear discharge		PASS	PASS	PASS	PASS	PASS	1688061500	54	2084052	809.99	87.09	73	81.54	Vibrio	0	1	19F	271	4	16	19	15	6	20	26	13	11	33	8	R	4	R	R
GPS_CN_CPR_SPN610_I1	spn610	CN-CPRA	N	China	Jiangsu	Suzhou	Children's Hospital of Soochow University	Minhang Hosptial, Fudan University	January	2014	F	4			Otitis media	Ear discharge		PASS	PASS	PASS	PASS	PASS	1206222530	47	2044124	590.09	87	60	90.18	Staphylococcus	0	1	19A	320	4	16	19	15	6	20	1	13	11	16	8	R	2	R	I
GPS_CN_CPR_SPN611_I1	spn611	CN-CPRA	N	China	Jiangsu	Suzhou	Children's Hospital of Soochow University	Minhang Hosptial, Fudan University	January	2014	F	1			Otitis media	Ear discharge		PASS	PASS	PASS	PASS	PASS	908138592	26	2035137	446.22	88.95	82	88.79	Vibrio	0	3	3	12902	2	5	29	16	42	3	22	0	0	180	<= 0.03	S	<= 0.5	S	S
GPS_CN_CPR_SPN612_I1	spn612	CN-CPRA	N	China	Jiangsu	Suzhou	Children's Hospital of Soochow University	Minhang Hosptial, Fudan University	January	2014	M	2			Otitis media	Ear discharge		PASS	PASS	PASS	PASS	PASS	901333704	46	2025540	444.98	86.17	48	90.61	Bacillus	0	1	19F	-	4	16	19	15	6	20	244	13	NEW	8	0.5	S	1	I	S
GPS_CN_CPR_SPN613_I1	spn613	CN-CPRA	N	China	Jiangsu	Suzhou	Children's Hospital of Soochow University	Minhang Hosptial, Fudan University	January	2014	M	2			Bronchitis	Blood		PASS	PASS	PASS	PASS	PASS	1584129158	107	2021144	783.77	89.74	61	87.18	Enterococcus	0.08	107	18A	870	1	8	4	12	6	3	18	1	0	2	<= 0.03	S	<= 0.5	S	S
GPS_CN_CPR_SPN614_I1	spn614	CN-CPRA	N	China	Jiangsu	Suzhou	Children's Hospital of Soochow University	Minhang Hosptial, Fudan University	January	2014	M	4			Pneumonia	Blood		PASS	PASS	PASS	PASS	PASS	1541011692	49	2059106	748.38	86.91	62	86.91	Lentivirus	0	1	19A	320	4	16	19	15	6	20	1	13	11	16	8	R	2	R	I
GPS_CN_CPR_SPN615_I1	spn615	CN-CPRA	N	China	Jiangsu	Suzhou	Children's Hospital of Soochow University	Minhang Hosptial, Fudan University	January	2014	M	1			Otitis media	Ear discharge		PASS	PASS	PASS	PASS	PASS	969249822	46	2032269	476.92	86.66	64	90.61	Vibrio	0	1	19A	320	4	16	19	15	6	20	1	13	11	16	8	R	2	R	I
GPS_CN_CPR_SPN616_I1	spn616	CN-CPRA	N	China	Jiangsu	Suzhou	Children's Hospital of Soochow University	Minhang Hosptial, Fudan University	January	2014	M	1			Sepsis	Blood		PASS	PASS	PASS	PASS	PASS	1209332628	63	2089577	578.74	86.81	74	86.73	Lactobacillus	0	1	19A	320	4	16	19	15	6	20	1	13	11	16	8	R	2	R	I
GPS_CN_CPR_SPN617_I1	spn617	CN-CPRA	N	China	Jiangsu	Suzhou	Children's Hospital of Soochow University	Minhang Hosptial, Fudan University	January	2014	M	1			Other	Joint fluid/pus		PASS	PASS	PASS	PASS	PASS	1403798092	36	2049730	684.86	86.68	52	90.57	Staphylococcus	0.05	1	19A	320	4	16	19	15	6	20	1	13	11	16	8	R	2	R	I
GPS_CN_CPR_SPN618_I1	spn618	CN-CPRA	N	China	Jiangsu	Suzhou	Children's Hospital of Soochow University	Minhang Hosptial, Fudan University	January	2014	M	2			Otitis media	Ear discharge		PASS	PASS	PASS	PASS	PASS	6459394956	41	2045869	3157.28	88.47	56	90.33	Acinetobacter	0.04	1	19F	271	4	16	19	15	6	20	26	13	11	33	8	R	4	R	R
GPS_CN_CPR_SPN619_I1	spn619	CN-CPRA	N	China	Jiangsu	Suzhou	Children's Hospital of Soochow University	Minhang Hosptial, Fudan University	May	2021	F	5			Sepsis	Blood		PASS	PASS	PASS	PASS	PASS	2995302628	52	2092978	1431.11	91.36	83	89	Vibrio	0	14	23F	7386	15	29	4	21	6	1	14	13	31	73	1	S	1	I	S
GPS_CN_CPR_SPN621_I1	spn621	CN-CPRA	N	China	Jiangsu	Suzhou	Children's Hospital of Soochow University	Minhang Hosptial, Fudan University	June	2017	F	2			Meningitis	Cerebrospinal fluid		PASS	PASS	PASS	PASS	PASS	1286737874	43	2180582	590.08	92.75	70	86.11	Enterococcus	0.01	23	6E(6B)	90	5	6	1	2	6	3	4	34	89	56	1	S	1	I	S
GPS_CN_CPR_SPN622_I1	spn622	CN-CPRA	N	China	Jiangsu	Suzhou	Children's Hospital of Soochow University	Minhang Hosptial, Fudan University	November	2014	F		8		Otitis media	Ear discharge		PASS	PASS	PASS	PASS	PASS	923022412	43	2081279	443.48	86.67	64	87.41	Vibrio	0	1	19F	271	4	16	19	15	6	20	26	13	11	33	8	R	4	R	R
GPS_CN_CPR_SPN623_I1	spn623	CN-CPRA	N	China	Jiangsu	Suzhou	Children's Hospital of Soochow University	Minhang Hosptial, Fudan University	November	2014	F	2			Otitis media	Ear discharge		PASS	PASS	PASS	PASS	PASS	1607090726	57	2036029	789.32	86.51	65	89.51	Lactobacillus	0	1	19F	-	4	16	19	15	6	20	~26	13	11	33	8	R	4	R	R
GPS_CN_CPR_SPN624_I1	spn624	CN-CPRA	N	China	Jiangsu	Suzhou	Children's Hospital of Soochow University	Minhang Hosptial, Fudan University	November	2014	M	3			Otitis media	Ear discharge		PASS	PASS	PASS	PASS	PASS	920852006	41	2066187	445.67	87.03	49	87.06	Vibrio	0	1	19A	320	4	16	19	15	6	20	1	13	11	16	8	R	2	R	I
GPS_CN_CPR_SPN625_I1	spn625	CN-CPRA	N	China	Jiangsu	Suzhou	Children's Hospital of Soochow University	Minhang Hosptial, Fudan University	November	2014	M	3			Otitis media	Ear discharge		PASS	PASS	PASS	PASS	PASS	974144398	43	2067275	471.22	87.08	58	87.81	Staphylococcus	0	1	19A	320	4	16	19	15	6	20	1	13	11	16	8	R	2	R	I
GPS_CN_CPR_SPN626_I1	spn626	CN-CPRA	N	China	Jiangsu	Suzhou	Children's Hospital of Soochow University	Minhang Hosptial, Fudan University	November	2014	M	3			Otitis media	Ear discharge		PASS	PASS	PASS	PASS	PASS	926211580	42	2041140	453.77	86.4	64	89.96	Vibrio	0	1	19F	271	4	16	19	15	6	20	26	13	11	33	8	R	4	R	R
GPS_CN_CPR_SPN627_I1	spn627	CN-CPRA	N	China	Jiangsu	Suzhou	Children's Hospital of Soochow University	Minhang Hosptial, Fudan University	November	2014	M		5		Otitis media	Ear discharge		PASS	PASS	PASS	PASS	PASS	3058860492	71	2075943	1473.48	92.52	55	84.34	Enterococcus	0	1	19F	-	4	16	19	15	6	~20	26	13	11	33	8	R	4	R	R
GPS_CN_CPR_SPN628_I1	spn628	CN-CPRA	N	China	Jiangsu	Suzhou	Children's Hospital of Soochow University	Minhang Hosptial, Fudan University	November	2014	M		9		Otitis media	Ear discharge		PASS	PASS	PASS	PASS	PASS	2082929620	45	2044208	1018.94	88.59	54	91.03	Enterococcus	0	1	19A	320	4	16	19	15	6	20	1	13	11	16	8	R	2	R	I
GPS_CN_CPR_SPN629_I1	spn629	CN-CPRA	N	China	Jiangsu	Suzhou	Children's Hospital of Soochow University	Minhang Hosptial, Fudan University	December	2014	M		9		Otitis media	Blood		PASS	PASS	PASS	PASS	PASS	917170292	40	2051476	447.07	86.82	45	91.9	Vibrio	0	1	19A	320	4	16	19	15	6	20	1	13	11	16	8	R	2	R	I
GPS_CN_CPR_SPN630_I1	spn630	CN-CPRA	N	China	Jiangsu	Suzhou	Children's Hospital of Soochow University	Minhang Hosptial, Fudan University	December	2014	M	2			Otitis media	Ear discharge		PASS	PASS	PASS	PASS	PASS	1247578250	58	2041736	611.03	87.38	61	89.55	Vibrio	0.01	1	19A	320	4	16	19	15	6	20	1	13	11	16	8	R	2	R	I
GPS_CN_CPR_SPN631_I1	spn631	CN-CPRA	N	China	Jiangsu	Suzhou	Children's Hospital of Soochow University	Minhang Hosptial, Fudan University	December	2014	F	3			Otitis media	Ear discharge		PASS	PASS	PASS	PASS	PASS	1291898132	42	2044664	631.83	86.71	55	91.04	Vibrio	0	1	19A	320	4	16	19	15	6	20	1	13	11	16	8	R	2	R	I
GPS_CN_CPR_SPN632_I1	spn632	CN-CPRA	N	China	Jiangsu	Suzhou	Children's Hospital of Soochow University	Minhang Hosptial, Fudan University	December	2014	M	4			Otitis media	Ear discharge		PASS	PASS	PASS	PASS	PASS	960324038	62	2066012	464.82	87.29	52	85.95	Enterococcus	0	1	19A	320	4	16	19	15	6	20	1	13	11	16	8	R	2	R	I
GPS_CN_CPR_SPN633_I1	spn633	CN-CPRA	N	China	Jiangsu	Suzhou	Children's Hospital of Soochow University	Minhang Hosptial, Fudan University	December	2014	F		6		Otitis media	Ear discharge		PASS	PASS	PASS	PASS	PASS	919775744	46	2043158	450.17	86.99	57	90.43	Vibrio	0	1	19F	271	4	16	19	15	6	20	26	13	11	33	8	R	4	R	R
GPS_CN_CPR_SPN634_I1	spn634	CN-CPRA	N	China	Jiangsu	Suzhou	Children's Hospital of Soochow University	Minhang Hosptial, Fudan University	December	2014	M	4			Otitis media	Ear discharge		PASS	PASS	PASS	PASS	PASS	1177245770	47	2042693	576.32	87.63	59	89.86	Vibrio	0	1	19F	271	4	16	19	15	6	20	26	13	11	33	8	R	4	R	R
GPS_CN_CPR_SPN635_I1	spn635	CN-CPRA	N	China	Jiangsu	Suzhou	Children's Hospital of Soochow University	Minhang Hosptial, Fudan University	December	2014	F		4		Otitis media	Ear discharge		PASS	PASS	PASS	PASS	PASS	1410020438	56	2038553	691.67	86.78	53	89.71	Cupriavidus	0	1	19F	271	4	16	19	15	6	20	26	13	11	33	8	R	4	R	R
GPS_CN_CPR_SPN636_I1	spn636	CN-CPRA	N	China	Jiangsu	Suzhou	Children's Hospital of Soochow University	Minhang Hosptial, Fudan University	December	2014	F	1			Otitis media	Ear discharge		PASS	PASS	PASS	PASS	PASS	927838282	45	2044139	453.9	86.66	43	92.08	Vibrio	0	1	19A	320	4	16	19	15	6	20	1	13	11	16	8	R	2	R	I
GPS_CN_CPR_SPN637_I1	spn637	CN-CPRA	N	China	Jiangsu	Suzhou	Children's Hospital of Soochow University	Minhang Hosptial, Fudan University	December	2014	F	1			Otitis media	Ear discharge		PASS	PASS	PASS	PASS	PASS	1408426720	45	2041781	689.8	86.48	57	90.11	Proteus	0.25	1	19A	320	4	16	19	15	6	20	1	13	11	16	8	R	2	R	I
GPS_CN_CPR_SPN638_I1	spn638	CN-CPRA	N	China	Jiangsu	Suzhou	Children's Hospital of Soochow University	Minhang Hosptial, Fudan University	December	2014	F	4			Other	Joint fluid/pus		PASS	PASS	PASS	PASS	PASS	968172750	50	2128619	454.83	91.23	70	84.64	Haliscomenobacter	0	853	6A	9789	8	8	6	16	6	1	619	13	NEW	8	2	S	1	I	S
GPS_CN_CPR_SPN639_I1	spn639	CN-CPRA	N	China	Jiangsu	Suzhou	Children's Hospital of Soochow University	Minhang Hosptial, Fudan University	October	2014	F	3			Otitis media	Ear discharge		PASS	PASS	PASS	PASS	PASS	1038394212	44	2043829	508.06	86.61	59	90.08	Vibrio	0	1	19A	320	4	16	19	15	6	20	1	13	11	16	8	R	2	R	I
GPS_CN_CPR_SPN640_I1	spn640	CN-CPRA	N	China	Jiangsu	Suzhou	Children's Hospital of Soochow University	Minhang Hosptial, Fudan University	November	2016	F	4			Otitis media	Ear discharge		PASS	PASS	PASS	PASS	PASS	1433806016	52	2044849	701.17	86.54	68	89.51	Vibrio	0	1	19F	271	4	16	19	15	6	20	26	13	11	33	8	R	4	R	R
GPS_CN_CPR_SPN641_I1	spn641	CN-CPRA	N	China	Jiangsu	Suzhou	Children's Hospital of Soochow University	Minhang Hosptial, Fudan University	December	2016	M		7		Otitis media	Ear discharge		PASS	PASS	PASS	PASS	PASS	1606249558	38	2034792	789.39	88.26	89	87.77	Enterococcus	0	3	3	12902	2	5	29	16	42	3	22	0	0	3	<= 0.03	S	<= 0.5	S	S
GPS_CN_CPR_SPN642_I1	spn642	CN-CPRA	N	China	Jiangsu	Suzhou	Children's Hospital of Soochow University	Minhang Hosptial, Fudan University	December	2016	F	3			Otitis media	Ear discharge		PASS	PASS	PASS	PASS	PASS	1015883112	59	2085557	487.1	88.45	53	84.42	Enterococcus	0.04	1	19A	320	4	16	19	15	6	20	1	13	11	16	8	R	2	R	I
GPS_CN_CPR_SPN643_I1	spn643	CN-CPRA	N	China	Jiangsu	Suzhou	Children's Hospital of Soochow University	Minhang Hosptial, Fudan University	December	2016	F	3			Otitis media	Ear discharge		PASS	PASS	PASS	PASS	PASS	1767483978	46	2039191	866.75	87.23	65	90.14	Enterococcus	0	1	19F	271	4	16	19	15	6	20	26	13	11	NEW	8	R	4	R	R
GPS_CN_CPR_SPN644_I1	spn644	CN-CPRA	N	China	Jiangsu	Suzhou	Children's Hospital of Soochow University	Minhang Hosptial, Fudan University	December	2016	M	4			Otitis media	Ear discharge		PASS	PASS	PASS	PASS	PASS	3760021048	32	2101517	1789.19	92.74	67	90.14	Enterococcus	0.03	10	23F	5033	12	19	2	17	6	1	14	13	31	73	1	S	1	I	S
GPS_CN_CPR_SPN648_I1	spn648	CN-CPRA	N	China	Jiangsu	Suzhou	Children's Hospital of Soochow University	Minhang Hosptial, Fudan University	December	2016	M		7		Otitis media	Ear discharge		PASS	PASS	PASS	PASS	PASS	1010153768	37	2083961	484.72	92.06	40	90.9	Lactobacillus	0	4	14	876	8	13	14	4	6	4	14	60	16	312	2	S	1	I	S
GPS_CN_CPR_SPN649_I1	spn649	CN-CPRA	N	China	Jiangsu	Suzhou	Children's Hospital of Soochow University	Minhang Hosptial, Fudan University	December	2016	F	1			Otitis media	Ear discharge		PASS	PASS	PASS	PASS	PASS	1240027760	46	2039320	608.05	86.38	64	89.59	Enterococcus	0.01	1	19F	-	~4	16	19	15	6	20	26	13	11	33	8	R	4	R	R
GPS_CN_CPR_SPN650_I1	spn650	CN-CPRA	N	China	Jiangsu	Suzhou	Children's Hospital of Soochow University	Minhang Hosptial, Fudan University	December	2016	M		7		Otitis media	Ear discharge		PASS	PASS	PASS	PASS	PASS	1537306690	28	2100299	731.94	88.21	62	83.96	Gemella	0.47	107	18C	870	1	8	4	12	6	3	18	152	0	2	<= 0.03	S	<= 0.5	S	S
GPS_CN_CPR_SPN651_I1	spn651	CN-CPRA	N	China	Jiangsu	Suzhou	Children's Hospital of Soochow University	Minhang Hosptial, Fudan University	December	2016	M	3			Otitis media	Ear discharge		PASS	PASS	PASS	PASS	PASS	1067267072	47	2088031	511.13	86.87	62	87.38	Serratia	0	1	19F	271	4	16	19	15	6	20	26	13	11	33	8	R	4	R	R
GPS_CN_CPR_SPN652_I1	spn652	CN-CPRA	N	China	Jiangsu	Suzhou	Children's Hospital of Soochow University	Minhang Hosptial, Fudan University	December	2016	M		8		Otitis media	Ear discharge		PASS	PASS	PASS	PASS	PASS	1433804930	63	2027848	707.05	86.43	53	88.26	Lactobacillus	0	1	19F	271	4	16	19	15	6	20	26	13	11	33	8	R	4	R	R
GPS_CN_CPR_SPN653_I1	spn653	CN-CPRA	N	China	Jiangsu	Suzhou	Children's Hospital of Soochow University	Minhang Hosptial, Fudan University	December	2016	F	3			Otitis media	Ear discharge		PASS	PASS	PASS	PASS	PASS	1743545468	46	2113206	825.07	90.39	62	87.42	Staphylococcus	0	321	6B	-	2	13	2	1	6	121	~121	13	115	73	0.5	S	1	I	S
GPS_CN_CPR_SPN654_I1	spn654	CN-CPRA	N	China	Jiangsu	Suzhou	Children's Hospital of Soochow University	Minhang Hosptial, Fudan University	December	2016	M	1			Otitis media	Ear discharge		PASS	PASS	PASS	PASS	PASS	1755074618	59	2035579	862.19	86.55	62	87.48	Pseudomonas	0	1	19F	271	4	16	19	15	6	20	26	13	11	33	8	R	4	R	R
GPS_CN_CPR_SPN655_I1	spn655	CN-CPRA	N	China	Jiangsu	Suzhou	Children's Hospital of Soochow University	Minhang Hosptial, Fudan University	December	2016	F	5			Otitis media	Ear discharge		PASS	PASS	PASS	PASS	PASS	1687467262	42	2080830	810.95	92.11	44	86.07	Pseudomonas	0	4	14	876	8	13	14	4	6	4	14	60	16	312	2	S	1	I	S
GPS_CN_CPR_SPN656_I1	spn656	CN-CPRA	N	China	Jiangsu	Suzhou	Children's Hospital of Soochow University	Minhang Hosptial, Fudan University	December	2016	M	1			Otitis media	Ear discharge		PASS	PASS	PASS	PASS	PASS	1549609274	57	2018733	767.61	86.63	55	88.99	Vibrio	0	1	19A	320	4	16	19	15	6	20	1	13	11	16	8	R	2	R	I
GPS_CN_CPR_SPN657_I1	spn657	CN-CPRA	N	China	Jiangsu	Suzhou	Children's Hospital of Soochow University	Minhang Hosptial, Fudan University	December	2016	F	4			Otitis media	Ear discharge		PASS	PASS	PASS	PASS	PASS	1074402304	43	2046899	524.89	86.44	61	89.53	Vibrio	0	1	19F	1464	4	16	19	15	6	20	106	13	194	318	8	R	1	I	S
GPS_CN_CPR_SPN658_I1	spn658	CN-CPRA	N	China	Jiangsu	Suzhou	Children's Hospital of Soochow University	Minhang Hosptial, Fudan University	December	2016	F		11		Otitis media	Ear discharge		PASS	PASS	PASS	PASS	PASS	1540601164	56	2069047	744.59	88.1	66	89.44	Vibrio	0	1	19F	236	15	16	19	15	6	20	26	13	16	47	2	S	1	I	S
GPS_CN_CPR_SPN659_I1	spn659	CN-CPRA	N	China	Jiangsu	Suzhou	Children's Hospital of Soochow University	Minhang Hosptial, Fudan University	January	2017	M	2			Otitis media	Ear discharge		PASS	PASS	PASS	PASS	PASS	1246205536	170	2019580	617.06	86.64	71	83.8	Pseudomonas	0.01	1	19F	271	4	16	19	15	6	20	26	13	11	33	8	R	4	R	R
GPS_CN_CPR_SPN660_I1	spn660	CN-CPRA	N	China	Jiangsu	Suzhou	Children's Hospital of Soochow University	Minhang Hosptial, Fudan University	January	2017	M		7		Otitis media	Ear discharge		PASS	PASS	PASS	PASS	PASS	1570126866	27	2072406	757.63	89.34	87	86.41	Campylobacter	0	158	16F	8250	1	8	8	66	9	103	245	37	4	375	<= 0.03	S	<= 0.5	S	S
GPS_CN_CPR_SPN661_I1	spn661	CN-CPRA	N	China	Jiangsu	Suzhou	Children's Hospital of Soochow University	Minhang Hosptial, Fudan University	January	2017	M	1			Otitis media	Ear discharge		PASS	PASS	PASS	PASS	PASS	3465475904	59	2059841	1682.39	88.16	55	87.82	Enterococcus	0	1	19F	236	15	16	19	15	6	20	26	13	16	47	2	S	1	I	S
GPS_CN_CPR_SPN662_I1	spn662	CN-CPRA	N	China	Jiangsu	Suzhou	Children's Hospital of Soochow University	Minhang Hosptial, Fudan University	May	2023	M	2			Otitis media	Ear discharge		PASS	PASS	PASS	PASS	PASS	1660182246	50	2016221	823.41	86.48	63	89.14	Vibrio	0	1	19A	320	4	16	19	15	6	20	1	13	11	16	8	R	2	R	I
GPS_CN_CPR_SPN663_I1	spn663	CN-CPRA	N	China	Jiangsu	Suzhou	Children's Hospital of Soochow University	Minhang Hosptial, Fudan University	May	2023	F	4			Pneumonia	Ear discharge		PASS	PASS	PASS	PASS	PASS	1630927146	49	2056718	792.97	86.64	56	89.04	Pediococcus	0.01	1	19F	1464	4	16	19	15	6	20	106	13	194	NEW	8	R	1	I	S
GPS_CN_CPR_SPN664_I1	spn664	CN-CPRA	N	China	Jiangsu	Suzhou	Children's Hospital of Soochow University	Minhang Hosptial, Fudan University	December	2019	M	1			Meningitis	Blood		PASS	PASS	PASS	PASS	PASS	2801042730	48	2097626	1335.33	96.11	13	88.62	Pseudomonas	0	16	23F	81	4	4	2	4	4	1	1	15	12	18	2	S	1	I	S
GPS_CN_CPR_SPN665_I1	spn665	CN-CPRA	N	China	Jiangsu	Suzhou	Children's Hospital of Soochow University	Minhang Hosptial, Fudan University	October	2022	M	4			Pneumonia	Blood		PASS	PASS	PASS	PASS	PASS	1610864638	45	2078432	775.03	92.37	35	88.44	Klebsiella	0	4	14	876	8	13	14	4	6	4	14	60	16	312	2	S	1	I	S
GPS_CN_CPR_SPN666_I1	spn666	CN-CPRA	N	China	Jiangsu	Suzhou	Children's Hospital of Soochow University	Minhang Hosptial, Fudan University	February	2018	M	11			Sepsis	Blood		PASS	PASS	PASS	PASS	PASS	2037912956	50	2097620	971.53	88.03	63	88.76	Bordetella	0	6	9V	166	7	11	10	1	6	1	1	15	12	18	2	S	1	I	S
GPS_CN_CPR_SPN667_I1	spn667	CN-CPRA	N	China	Jiangsu	Suzhou	Children's Hospital of Soochow University	Minhang Hosptial, Fudan University	October	2022	F	3			Bacteremia	Blood		PASS	PASS	PASS	PASS	PASS	1276280608	38	2086776	611.6	89.4	65	88.29	Enterococcus	0.02	24	23F	15574	7	32	53	12	6	6	63	0	278	494	0.06	S	<= 0.5	S	S
GPS_CN_CPR_SPN668_I1	spn668	CN-CPRA	N	China	Jiangsu	Suzhou	Children's Hospital of Soochow University	Minhang Hosptial, Fudan University	October	2022	M	5			Sepsis	Blood		PASS	PASS	PASS	PASS	PASS	1821766926	68	2060675	884.06	86.94	61	85.12	Vibrio	0	1	19F	-	4	16	19	15	6	641	26	13	11	33	8	R	4	R	R
GPS_CN_CPR_SPN669_I1	spn669	CN-CPRA	N	China	Jiangsu	Suzhou	Children's Hospital of Soochow University	Minhang Hosptial, Fudan University	December	2019	M	1			Bacteremia	Blood		PASS	PASS	PASS	PASS	PASS	2497123108	51	2096526	1191.07	96.09	11	89.44	Pseudomonas	0	16	23F	81	4	4	2	4	4	1	1	15	12	18	2	S	1	I	S
GPS_CN_CPR_SPN670_I1	spn670	CN-CPRA	N	China	Jiangsu	Suzhou	Children's Hospital of Soochow University	Minhang Hosptial, Fudan University	May	2019	F	4			Sepsis	Blood		PASS	PASS	PASS	PASS	PASS	2046445530	62	2130603	960.5	90.63	68	86.27	Enterococcus	0.05	23	6E(6B)	90	5	6	1	2	6	3	4	34	32	43	1	S	<= 0.5	S	S
GPS_CN_CPR_SPN671_I1	spn671	CN-CPRA	N	China	Jiangsu	Suzhou	Children's Hospital of Soochow University	Minhang Hosptial, Fudan University	October	2020	M	3			Bacteremia	Blood		PASS	PASS	PASS	PASS	PASS	1557764754	51	2027748	768.22	85.57	60	88.04	Vibrio	0	1	19F	271	4	16	19	15	6	20	26	13	16	NEW	1	S	1	I	S
GPS_CN_CPR_SPN673_I1	spn673	CN-CPRA	N	China	Jiangsu	Suzhou	Children's Hospital of Soochow University	Minhang Hosptial, Fudan University	May	2021	F		5		Sepsis	Blood		PASS	PASS	PASS	PASS	PASS	2673895174	33	2033933	1314.64	86.01	56	82.15	Anaerococcus	0.38	43	9V	1263	15	13	4	16	6	1	17	1	4	NEW	0.06	S	<= 0.5	S	S
GPS_CN_CPR_SPN674_I1	spn674	CN-CPRA	N	China	Jiangsu	Suzhou	Children's Hospital of Soochow University	Minhang Hosptial, Fudan University	October	2020	M	1			Sepsis	Blood		PASS	PASS	PASS	PASS	PASS	1255958020	65	2146258	585.18	91.83	77	81.21	Campylobacter	0	321	6B	902	2	13	2	1	6	121	121	13	115	73	0.5	S	1	I	S
GPS_CN_CPR_SPN675_I1	spn675	CN-CPRA	N	China	Jiangsu	Suzhou	Children's Hospital of Soochow University	Minhang Hosptial, Fudan University	June	2020	M		10		Pneumonia	Blood		PASS	PASS	PASS	PASS	PASS	1854476646	50	2074341	894	92.16	36	88	Pseudomonas	0.01	4	14	876	8	13	14	4	6	4	14	60	16	312	2	S	1	I	S
GPS_CN_CPR_SPN676_I1	spn676	CN-CPRA	N	China	Jiangsu	Suzhou	Children's Hospital of Soochow University	Minhang Hosptial, Fudan University	July	2020	M	15			Meningitis	Cerebrospinal fluid		PASS	PASS	PASS	PASS	PASS	1472090228	66	2154934	683.12	90.22	63	84.79	Filifactor	0	852	6A	3173	7	30	8	6	6	6	1	25	12	18	2	S	1	I	S
GPS_CN_CPR_SPN677_I1	spn677	CN-CPRA	N	China	Jiangsu	Suzhou	Children's Hospital of Soochow University	Minhang Hosptial, Fudan University	May	2021	M	4			Meningitis	Blood		PASS	PASS	PASS	PASS	PASS	1305828544	43	2145336	608.68	92.52	69	85.45	Enterococcus	0.02	10	23A	9396	12	19	2	17	6	6	14	17	16	20	1	S	<= 0.5	S	S
GPS_CN_CPR_SPN678_I1	spn678	CN-CPRA	N	China	Jiangsu	Suzhou	Children's Hospital of Soochow University	Minhang Hosptial, Fudan University	September	2022	M	5			Sepsis	Blood		PASS	PASS	PASS	PASS	PASS	4671104028	42	2092176	2232.65	89.71	65	82.27	Enterococcus	0.02	230	6B	3263	2	8	70	16	6	19	31	0	0	NEW	0.06	S	<= 0.5	S	S
GPS_CN_CPR_SPN679_I1	spn679	CN-CPRA	N	China	Jiangsu	Suzhou	Children's Hospital of Soochow University	Minhang Hosptial, Fudan University	November	2022	M	4			Meningitis	Cerebrospinal fluid		PASS	PASS	PASS	PASS	PASS	1968476586	59	2038826	965.49	86.76	58	87.44	Enterococcus	0	1	19F	1937	8	16	19	15	6	20	26	13	16	47	2	S	1	I	S
GPS_CN_CPR_SPN680_I1	spn680	CN-CPRA	N	China	Jiangsu	Suzhou	Children's Hospital of Soochow University	Minhang Hosptial, Fudan University	November	2022	F	3			Otitis media	Ear discharge		PASS	PASS	PASS	PASS	PASS	3914103344	60	2038200	1920.37	86.81	57	85.06	Cupriavidus	0.02	1	19F	271	4	16	19	15	6	20	26	13	11	33	8	R	4	R	R
GPS_CN_CPR_SPN681_I1	spn681	CN-CPRA	N	China	Jiangsu	Suzhou	Children's Hospital of Soochow University	Minhang Hosptial, Fudan University	November	2022	M	3			Bronchitis	Bronchoalveolar Lavage		PASS	PASS	PASS	PASS	PASS	1361501372	59	2059200	661.17	88.09	65	89.11	Lactobacillus	0	1	19F	8781	15	16	19	15	310	20	26	13	16	47	2	S	1	I	S
GPS_CN_CPR_SPN682_I1	spn682	CN-CPRA	N	China	Jiangsu	Suzhou	Children's Hospital of Soochow University	Minhang Hosptial, Fudan University	December	2022	M	4			Bronchitis	Blood		PASS	PASS	PASS	PASS	PASS	1649296164	70	2162817	762.56	89.53	73	80.93	Bacillus	0	5	23A	5242	7	13	8	6	1	337	8	19	1	200	0.12	S	<= 0.5	S	S
GPS_CN_CPR_SPN683_I1	spn683	CN-CPRA	N	China	Jiangsu	Suzhou	Children's Hospital of Soochow University	Minhang Hosptial, Fudan University	December	2022	F	4			Otitis media	Ear discharge		PASS	PASS	PASS	PASS	PASS	1289903346	55	2064522	624.79	91.32	78	89.31	Vibrio	0	1	19F	1464	4	16	19	15	6	20	106	13	194	318	8	R	1	I	S
GPS_CN_CPR_SPN684_I1	spn684	CN-CPRA	N	China	Jiangsu	Suzhou	Children's Hospital of Soochow University	Minhang Hosptial, Fudan University	January	2023	F	2			Otitis media	Ear discharge		PASS	PASS	PASS	PASS	PASS	1387808714	60	2070075	670.41	86.82	59	84.84	Enterococcus	0	1	19F	271	4	16	19	15	6	20	26	13	11	33	8	R	4	R	R
GPS_CN_CPR_SPN685_I1	spn685	CN-CPRA	N	China	Jiangsu	Suzhou	Children's Hospital of Soochow University	Minhang Hosptial, Fudan University	January	2023	F	5			Sepsis	Blood		PASS	PASS	PASS	PASS	PASS	1790790194	42	1976155	906.19	86.57	51	87.75	Filifactor	0.01	12	3	15069	7	8	40	1	10	1	22	2	281	2	<= 0.03	S	<= 0.5	S	S
GPS_CN_CPR_SPN686_I1	spn686	CN-CPRA	N	China	Jiangsu	Suzhou	Children's Hospital of Soochow University	Minhang Hosptial, Fudan University	March	2023	M	6			Sepsis	Blood		PASS	PASS	PASS	PASS	PASS	1240305682	75	2156759	575.07	91.57	59	82.45	Filifactor	0	852	6B	3173	7	30	8	6	6	6	1	25	12	18	2	S	1	I	S
GPS_CN_CPR_SPN687_I1	spn687	CN-CPRA	N	China	Jiangsu	Suzhou	Children's Hospital of Soochow University	Minhang Hosptial, Fudan University	June	2023	M	4			Sepsis	Cerebrospinal fluid		PASS	PASS	PASS	PASS	PASS	1280985028	17	2097603	610.68	88.19	76	87.98	Proteus	0.03	107	18C	16248	1	8	4	12	6	19	18	25	12	18	2	S	1	I	S
GPS_CN_CPR_SPN688_I1	spn688	CN-CPRA	N	China	Jiangsu	Suzhou	Children's Hospital of Soochow University	Minhang Hosptial, Fudan University	November	2019	M	3			Sepsis	Blood		PASS	PASS	PASS	PASS	PASS	3345316852	56	2091499	1599.48	90.97	75	87.17	Pseudomonas	0	14	23F	7386	15	29	4	21	6	1	14	13	31	73	1	S	1	I	S
GPS_CN_CPR_SPN689_I1	spn689	CN-CPRA	N	China	Jiangsu	Suzhou	Children's Hospital of Soochow University	Minhang Hosptial, Fudan University	December	2019	M	10			Sepsis	Blood		PASS	PASS	PASS	PASS	PASS	2521852140	51	2071644	1217.31	87.75	80	86.3	Vibrio	0	2	1	2296	10	31	4	34	6	4	94	0	4	0	<= 0.03	S	<= 0.5	S	S
GPS_CN_CPR_SPN690_I1	spn690	CN-CPRA	N	China	Jiangsu	Suzhou	Children's Hospital of Soochow University	Minhang Hosptial, Fudan University	December	2019	M		12		Sepsis	Blood		PASS	PASS	PASS	PASS	PASS	1322407882	54	2033921	650.17	86.54	63	88.36	Bacillus	0	1	19F	271	4	16	19	15	6	20	26	13	11	33	8	R	4	R	R
GPS_CN_CPR_SPN691_I1	spn691	CN-CPRA	N	China	Jiangsu	Suzhou	Children's Hospital of Soochow University	Minhang Hosptial, Fudan University	April	2019	M	3			Pneumonia锛孊acteremia	Blood		PASS	PASS	PASS	PASS	PASS	2106573910	215	2014716	1045.59	86.54	58	84.51	Pseudomonas	0	1	19F	1937	8	16	19	15	6	20	26	13	16	47	2	S	1	I	S
GPS_CN_CPR_SPN692_I1	spn692	CN-CPRA	N	China	Jiangsu	Suzhou	Children's Hospital of Soochow University	Minhang Hosptial, Fudan University	November	2019	F	1			Bacteremia	Blood		PASS	PASS	PASS	PASS	PASS	1307283108	80	2255074	579.7	90.02	88	79.59	Lactococcus	0	47	6E(6B)	386	32	28	1	1	15	52	14	2	53	77	0.12	S	<= 0.5	S	S
GPS_CN_CPR_SPN693_I1	spn693	CN-CPRA	N	China	Jiangsu	Suzhou	Children's Hospital of Soochow University	Minhang Hosptial, Fudan University	January	2015	F	2			Sepsis	Blood		PASS	PASS	PASS	PASS	PASS	1010126496	59	2074994	486.8	86.69	61	86.64	Vibrio	0	1	19F	271	4	16	19	15	6	20	26	13	11	33	8	R	4	R	R
GPS_CN_CPR_SPN694_I1	spn694	CN-CPRA	N	China	Jiangsu	Suzhou	Children's Hospital of Soochow University	Minhang Hosptial, Fudan University	January	2017	M		9		Otitis media	Ear discharge		PASS	PASS	PASS	PASS	PASS	3429290544	51	2040225	1680.83	87.05	56	85.2	Vibrio	0	1	19F	271	4	16	19	15	6	20	26	13	11	33	8	R	4	R	R
GPS_CN_CPR_SPN695_I1	spn695	CN-CPRA	N	China	Jiangsu	Suzhou	Children's Hospital of Soochow University	Minhang Hosptial, Fudan University	January	2017	M	2			Otitis media	Ear discharge		PASS	PASS	PASS	PASS	PASS	1446521640	27	2038860	709.47	88.07	82	89.71	Vibrio	0	12	3	505	46	8	2	10	6	1	22	2	0	2	<= 0.03	S	<= 0.5	S	S
GPS_CN_CPR_SPN696_I1	spn696	CN-CPRA	N	China	Jiangsu	Suzhou	Children's Hospital of Soochow University	Minhang Hosptial, Fudan University	January	2017	F		10		Otitis media	Ear discharge		PASS	PASS	PASS	PASS	PASS	1411329222	65	2036154	693.13	86.34	51	86.78	Pseudomonas	0.01	1	19F	271	4	16	19	15	6	20	26	13	11	33	8	R	4	R	R
GPS_CN_CPR_SPN698_I1	spn698	CN-CPRA	N	China	Jiangsu	Suzhou	Children's Hospital of Soochow University	Minhang Hosptial, Fudan University	January	2017	M	2			Otitis media	Ear discharge		PASS	PASS	PASS	PASS	PASS	1302234188	69	2149403	605.85	89.41	72	84.89	Enterococcus	0.06	23	6E(6B)	90	5	6	1	2	6	3	4	34	32	43	1	S	<= 0.5	S	S
GPS_CN_CPR_SPN700_I1	spn700	CN-CPRA	N	China	Jiangsu	Suzhou	Children's Hospital of Soochow University	Minhang Hosptial, Fudan University	January	2017	F	3			Otitis media	Ear discharge		PASS	PASS	PASS	PASS	PASS	1060072914	56	2031587	521.79	86.88	61	87.63	Pseudomonas	0.01	1	19F	271	4	16	19	15	6	20	26	13	11	33	8	R	4	R	R
GPS_CN_CPR_SPN701_I1	spn701	CN-CPRA	N	China	Jiangsu	Suzhou	Children's Hospital of Soochow University	Minhang Hosptial, Fudan University	February	2017	F		7		Otitis media	Ear discharge		PASS	PASS	PASS	PASS	PASS	946001704	52	2063531	458.43	86.52	61	89.15	Vibrio	0	1	19F	1937	8	16	19	15	6	20	26	13	16	47	2	S	1	I	S
GPS_CN_CPR_SPN702_I1	spn702	CN-CPRA	N	China	Jiangsu	Suzhou	Children's Hospital of Soochow University	Minhang Hosptial, Fudan University	February	2017	F	2			Otitis media	Ear discharge		PASS	PASS	PASS	PASS	PASS	1029582682	58	2076962	495.71	86.75	59	81.03	Staphylococcus	0.03	1	19A	320	4	16	19	15	6	20	1	13	11	NEW	8	R	1	I	S
GPS_CN_CPR_SPN703_I1	spn703	CN-CPRA	N	China	Jiangsu	Suzhou	Children's Hospital of Soochow University	Minhang Hosptial, Fudan University	February	2017	F	2			Otitis media	Ear discharge		PASS	PASS	PASS	PASS	PASS	1176004886	51	2038621	576.86	86.48	56	88.68	Vibrio	0	1	19F	271	4	16	19	15	6	20	26	13	11	33	8	R	4	R	R
GPS_CN_CPR_SPN704_I1	spn704	CN-CPRA	N	China	Jiangsu	Suzhou	Children's Hospital of Soochow University	Minhang Hosptial, Fudan University	February	2017	F	2			Otitis media	Ear discharge		PASS	PASS	PASS	PASS	PASS	1020976516	42	2010405	507.84	86.52	49	89.53	Lactobacillus	0	12	3	4655	7	8	40	1	6	1	22	2	281	2	<= 0.03	S	<= 0.5	S	S
GPS_CN_CPR_SPN705_I1	spn705	CN-CPRA	N	China	Jiangsu	Suzhou	Children's Hospital of Soochow University	Minhang Hosptial, Fudan University	February	2017	F	1			Otitis media	Ear discharge		PASS	PASS	PASS	PASS	PASS	1805215566	60	2016345	895.29	86.65	48	88.93	Vibrio	0	1	19A	320	4	16	19	15	6	20	1	13	11	16	8	R	2	R	I
GPS_CN_CPR_SPN706_I1	spn706	CN-CPRA	N	China	Jiangsu	Suzhou	Children's Hospital of Soochow University	Minhang Hosptial, Fudan University	March	2017	M	3			Otitis media	Ear discharge		PASS	PASS	PASS	PASS	PASS	1406364168	55	2031240	692.36	86.38	64	88.42	Vibrio	0	1	19F	271	4	16	19	15	6	20	26	13	11	33	8	R	4	R	R
GPS_CN_CPR_SPN707_I1	spn707	CN-CPRA	N	China	Jiangsu	Suzhou	Children's Hospital of Soochow University	Minhang Hosptial, Fudan University	March	2017	F	6			Otitis media	Ear discharge		PASS	PASS	PASS	PASS	PASS	2167737412	63	2035000	1065.22	86.56	61	87.55	Lactobacillus	0	1	19F	271	4	16	19	15	6	20	26	13	11	33	8	R	4	R	R
GPS_CN_CPR_SPN708_I1	spn708	CN-CPRA	N	China	Jiangsu	Suzhou	Children's Hospital of Soochow University	Minhang Hosptial, Fudan University	March	2017	M		8		Otitis media	Ear discharge		PASS	PASS	PASS	PASS	PASS	2252916490	61	2033123	1108.1	86.74	60	89.13	Vibrio	0	1	19F	271	4	16	19	15	6	20	26	13	11	33	8	R	4	R	R
GPS_CN_CPR_SPN709_I1	spn709	CN-CPRA	N	China	Jiangsu	Suzhou	Children's Hospital of Soochow University	Minhang Hosptial, Fudan University	March	2017	F		3		Other	Joint fluid/pus		PASS	PASS	PASS	PASS	PASS	1481314120	65	2034617	728.05	86.54	59	88.34	Vibrio	0	1	19F	271	4	16	19	15	6	20	26	13	11	33	8	R	4	R	R
GPS_CN_CPR_SPN710_I1	spn710	CN-CPRA	N	China	Jiangsu	Suzhou	Children's Hospital of Soochow University	Minhang Hosptial, Fudan University	March	2017	M		7		Otitis media	Ear discharge		PASS	PASS	PASS	PASS	PASS	1447044574	59	2039673	709.44	86.68	56	89.13	Vibrio	0	1	19A	320	4	16	19	15	6	20	1	13	11	16	8	R	2	R	I
GPS_CN_CPR_SPN711_I1	spn711	CN-CPRA	N	China	Jiangsu	Suzhou	Children's Hospital of Soochow University	Minhang Hosptial, Fudan University	March	2017	M		5		Meningitis	Blood		PASS	PASS	PASS	PASS	PASS	8510168180	54	2111585	4030.22	91.2	68	87.09	Cupriavidus	0	321	6B	902	2	13	2	1	6	121	121	13	115	73	0.5	S	1	I	S
GPS_CN_CPR_SPN713_I1	spn713	CN-CPRA	N	China	Jiangsu	Suzhou	Children's Hospital of Soochow University	Minhang Hosptial, Fudan University	March	2017	M	1			Otitis media	Ear discharge		PASS	PASS	PASS	PASS	PASS	1736702604	44	2114117	821.47	92.12	36	87.99	Lactobacillus	0	4	14	876	8	13	14	4	6	4	14	60	16	312	2	S	1	I	S
GPS_CN_CPR_SPN714_I1	spn714	CN-CPRA	N	China	Jiangsu	Suzhou	Children's Hospital of Soochow University	Minhang Hosptial, Fudan University	March	2017	F		7		Otitis media	Ear discharge		PASS	PASS	PASS	PASS	PASS	8371539470	28	2030956	4121.96	87.6	63	88.15	Enterococcus	0.11	12	3	180	7	15	2	10	6	1	22	2	0	2	<= 0.03	S	<= 0.5	S	S
GPS_CN_CPR_SPN715_I1	spn715	CN-CPRA	N	China	Jiangsu	Suzhou	Children's Hospital of Soochow University	Minhang Hosptial, Fudan University	March	2017	F		8		Otitis media	Ear discharge		PASS	PASS	PASS	PASS	PASS	1341525400	49	2061662	650.7	86.43	57	88.99	Vibrio	0	1	19F	271	4	16	19	15	6	20	26	13	11	33	8	R	4	R	R
GPS_CN_CPR_SPN716_I1	spn716	CN-CPRA	N	China	Jiangsu	Suzhou	Children's Hospital of Soochow University	Minhang Hosptial, Fudan University	March	2017	F	1			Otitis media	Ear discharge		PASS	PASS	PASS	PASS	PASS	1437681864	49	2019285	711.97	86.41	62	89.95	Vibrio	0	1	19F	271	4	16	19	15	6	20	26	13	11	33	8	R	4	R	R
GPS_CN_CPR_SPN717_I1	spn717	CN-CPRA	N	China	Jiangsu	Suzhou	Children's Hospital of Soochow University	Minhang Hosptial, Fudan University	March	2017	M		8		Otitis media	Ear discharge		PASS	PASS	PASS	PASS	PASS	1398355686	47	2066078	676.81	89.44	67	88.82	Enterococcus	0.03	162	4	12920	2	128	4	12	14	1	72	0	0	2	<= 0.03	S	<= 0.5	S	S
GPS_CN_CPR_SPN718_I1	spn718	CN-CPRA	N	China	Jiangsu	Suzhou	Children's Hospital of Soochow University	Minhang Hosptial, Fudan University	March	2017	M	3			Otitis media	Ear discharge		PASS	PASS	PASS	PASS	PASS	1564602886	43	2024366	772.88	86.64	66	90	Vibrio	0	1	19A	320	4	16	19	15	6	20	1	13	11	NEW	8	R	2	R	I
GPS_CN_CPR_SPN719_I1	spn719	CN-CPRA	N	China	Jiangsu	Suzhou	Children's Hospital of Soochow University	Minhang Hosptial, Fudan University	March	2017	M		11		Otitis media	Ear discharge		PASS	PASS	PASS	PASS	PASS	2753872756	44	2043182	1347.83	87.51	57	89.66	Vibrio	0	1	19F	271	4	16	19	15	6	20	26	13	11	33	8	R	4	R	R
GPS_CN_CPR_SPN720_I1	spn720	CN-CPRA	N	China	Jiangsu	Suzhou	Children's Hospital of Soochow University	Minhang Hosptial, Fudan University	March	2017	F	2			Otitis media	Ear discharge		PASS	PASS	PASS	PASS	PASS	1822808252	48	2142931	850.61	87.16	52	86.02	Enterococcus	0	1	19F	-	8	16	19	15	6	20	~758	13	49	47	8	R	1	I	S
GPS_CN_CPR_SPN721_I1	spn721	CN-CPRA	N	China	Jiangsu	Suzhou	Children's Hospital of Soochow University	Minhang Hosptial, Fudan University	March	2017	M	4			Otitis media	Ear discharge		PASS	PASS	PASS	PASS	PASS	2456993156	54	2040187	1204.29	86.87	45	90.01	Vibrio	0	1	19F	271	4	16	19	15	6	20	26	13	11	33	8	R	4	R	R
GPS_CN_CPR_SPN722_I1	spn722	CN-CPRA	N	China	Jiangsu	Suzhou	Children's Hospital of Soochow University	Minhang Hosptial, Fudan University	March	2017	M	5			Sepsis	Blood		PASS	PASS	PASS	PASS	PASS	2261222022	31	2097764	1077.92	88.53	74	86.48	Vibrio	0	5	23A	4011	7	13	8	6	6	1	8	19	1	24	0.25	S	<= 0.5	S	S
GPS_CN_CPR_SPN723_I1	spn723	CN-CPRA	N	China	Jiangsu	Suzhou	Children's Hospital of Soochow University	Minhang Hosptial, Fudan University	April	2017	F	4			Otitis media	Ear discharge		PASS	PASS	PASS	PASS	PASS	1342030876	52	2041199	657.47	86.46	63	89.36	Pseudomonas	0	1	19F	18038	4	16	826	15	6	20	26	13	11	33	8	R	4	R	R
GPS_CN_CPR_SPN724_I1	spn724	CN-CPRA	N	China	Jiangsu	Suzhou	Children's Hospital of Soochow University	Minhang Hosptial, Fudan University	April	2017	M		7		Otitis media	Ear discharge		PASS	PASS	PASS	PASS	PASS	1579264922	49	2046018	771.87	86.55	62	89.66	Vibrio	0	1	19F	271	4	16	19	15	6	20	26	13	11	33	8	R	4	R	R
GPS_CN_CPR_SPN725_I1	spn725	CN-CPRA	N	China	Jiangsu	Suzhou	Children's Hospital of Soochow University	Minhang Hosptial, Fudan University	April	2017	M	1			Otitis media	Ear discharge		PASS	PASS	PASS	PASS	PASS	1393149182	44	2045094	681.21	86.58	59	90.63	Lactobacillus	0	1	19A	320	4	16	19	15	6	20	1	13	11	16	8	R	2	R	I
GPS_CN_CPR_SPN726_I1	spn726	CN-CPRA	N	China	Jiangsu	Suzhou	Children's Hospital of Soochow University	Minhang Hosptial, Fudan University	April	2017	F	4			Otitis media	Ear discharge		PASS	PASS	PASS	PASS	PASS	1955344514	59	2135957	915.44	90.22	60	87.11	Enterococcus	0.03	_	19A	16240	137	8	4	6	6	167	17	NEW	278	NEW	0.12	S	<= 0.5	S	S
GPS_CN_CPR_SPN728_I1	spn728	CN-CPRA	N	China	Jiangsu	Suzhou	Children's Hospital of Soochow University	Minhang Hosptial, Fudan University	April	2017	M		8		Otitis media	Ear discharge		PASS	PASS	PASS	PASS	PASS	1694640420	50	2080730	814.44	86.7	55	87.94	Vibrio	0	1	19F	271	4	16	19	15	6	20	26	13	11	33	8	R	4	R	R
GPS_CN_CPR_SPN729_I1	spn729	CN-CPRA	N	China	Jiangsu	Suzhou	Children's Hospital of Soochow University	Minhang Hosptial, Fudan University	May	2017	M	4			Otitis media	Ear discharge		PASS	PASS	PASS	PASS	PASS	3742723858	61	2035651	1838.58	86.66	64	88.55	Cupriavidus	0.01	1	19F	271	4	16	19	15	6	20	26	13	11	33	8	R	4	R	R
GPS_CN_CPR_SPN730_I1	spn730	CN-CPRA	N	China	Jiangsu	Suzhou	Children's Hospital of Soochow University	Minhang Hosptial, Fudan University	May	2017	M	3			Otitis media	Ear discharge		PASS	PASS	PASS	PASS	PASS	3080524974	60	2024284	1521.78	86.81	55	89.33	Vibrio	0	1	19A	320	4	16	19	15	6	20	1	13	11	16	8	R	2	R	I
GPS_CN_CPR_SPN731_I1	spn731	CN-CPRA	N	China	Jiangsu	Suzhou	Children's Hospital of Soochow University	Minhang Hosptial, Fudan University	May	2017	M		11		Otitis media	Ear discharge		PASS	PASS	PASS	PASS	PASS	3425056406	68	2076353	1649.55	88.38	63	88.66	Pandoravirus	0	1	19F	9367	15	16	19	15	4	20	26	13	16	47	2	S	1	I	S
GPS_CN_CPR_SPN732_I1	spn732	CN-CPRA	N	China	Jiangsu	Suzhou	Children's Hospital of Soochow University	Minhang Hosptial, Fudan University	April	2017	M	3			Otitis media	Ear discharge		PASS	PASS	PASS	PASS	PASS	5020594680	57	2041015	2459.85	87.11	51	89.16	Vibrio	0	1	19F	271	4	16	19	15	6	20	26	13	11	33	8	R	4	R	R
GPS_CN_CPR_SPN733_I1	spn733	CN-CPRA	N	China	Jiangsu	Suzhou	Children's Hospital of Soochow University	Minhang Hosptial, Fudan University	May	2017	M		8		Otitis media	Ear discharge		PASS	PASS	PASS	PASS	PASS	2865779672	60	2097190	1366.48	90.15	65	88.47	Enterococcus	0.04	_	19F	16240	137	8	4	6	6	167	17	NEW	278	NEW	0.12	S	<= 0.5	S	S
GPS_CN_CPR_SPN734_I1	spn734	CN-CPRA	N	China	Jiangsu	Suzhou	Children's Hospital of Soochow University	Minhang Hosptial, Fudan University	May	2017	M		6		Otitis media	Ear discharge		PASS	PASS	PASS	PASS	PASS	1896408448	55	2075165	913.85	92.14	36	88.71	Pseudomonas	0	4	14	876	8	13	14	4	6	4	14	60	16	312	2	S	1	I	S
GPS_CN_CPR_SPN735_I1	spn735	CN-CPRA	N	China	Jiangsu	Suzhou	Children's Hospital of Soochow University	Minhang Hosptial, Fudan University	May	2017	M	4			Meningitis	Cerebrospinal fluid		PASS	PASS	PASS	PASS	PASS	8477222048	58	2082456	4070.78	88.81	49	87.22	Cupriavidus	0	1	19F	271	4	16	19	15	6	20	26	NEW	11	33	8	R	4	R	R
GPS_CN_CPR_SPN736_I1	spn736	CN-CPRA	N	China	Jiangsu	Suzhou	Children's Hospital of Soochow University	Minhang Hosptial, Fudan University	May	2017	M	4			Meningitis	Blood		PASS	PASS	PASS	PASS	PASS	4437551130	51	2078985	2134.47	87.51	58	87.76	Enterococcus	0.01	1	19F	271	4	16	19	15	6	20	26	NEW	11	33	8	R	4	R	R
GPS_CN_CPR_SPN737_I1	spn737	CN-CPRA	N	China	Jiangsu	Suzhou	Children's Hospital of Soochow University	Minhang Hosptial, Fudan University	June	2017	M	2			Otitis media	Ear discharge		PASS	PASS	PASS	PASS	PASS	6069416072	46	2041652	2972.79	86.94	47	89.3	Vibrio	0	1	19F	271	4	16	19	15	6	20	26	13	11	33	8	R	4	R	R
GPS_CN_CPR_SPN739_I1	spn739	CN-CPRA	N	China	Jiangsu	Suzhou	Children's Hospital of Soochow University	Minhang Hosptial, Fudan University	June	2017	F	1			Otitis media	Ear discharge		PASS	PASS	PASS	PASS	PASS	1522486364	27	2031461	749.45	87.86	77	90.08	Enterococcus	0.04	12	3	180	7	15	2	10	6	1	22	2	0	2	<= 0.03	S	<= 0.5	S	S
GPS_CN_CPR_SPN740_I1	spn740	CN-CPRA	N	China	Jiangsu	Suzhou	Children's Hospital of Soochow University	Minhang Hosptial, Fudan University	June	2017	F		10		Otitis media	Ear discharge		PASS	PASS	PASS	PASS	PASS	1021151112	51	2085933	489.54	87.15	50	86.19	Vibrio	0	1	19A	320	4	16	19	15	6	20	1	13	11	16	8	R	2	R	I
GPS_CN_CPR_SPN741_I1	spn741	CN-CPRA	N	China	Jiangsu	Suzhou	Children's Hospital of Soochow University	Minhang Hosptial, Fudan University	June	2017	M		7		Other	Other		PASS	PASS	PASS	PASS	PASS	1469845368	36	2057169	714.49	87.59	91	88.37	Acinetobacter	0.14	_	27	-	25	17	1	8	9	105	14	2	0	61	<= 0.03	S	<= 0.5	S	S
GPS_CN_CPR_SPN742_I1	spn742	CN-CPRA	N	China	Jiangsu	Suzhou	Children's Hospital of Soochow University	Minhang Hosptial, Fudan University	June	2017	M		8		Otitis media	Ear discharge		PASS	PASS	PASS	PASS	PASS	6047704800	46	2137923	2828.77	97.69	16	84.2	Pseudomonas	0	16	23F	81	4	4	2	4	4	1	1	15	12	18	2	S	1	I	S
GPS_CN_CPR_SPN743_I1	spn743	CN-CPRA	N	China	Jiangsu	Suzhou	Children's Hospital of Soochow University	Minhang Hosptial, Fudan University	September	2014	M	1			Otitis media	Ear discharge		PASS	PASS	PASS	PASS	PASS	1647781862	55	2034906	809.75	86.93	57	89.05	Vibrio	0	1	19F	271	4	16	19	15	6	20	26	13	11	33	8	R	4	R	R
GPS_CN_CPR_SPN744_I1	spn744	CN-CPRA	N	China	Jiangsu	Suzhou	Children's Hospital of Soochow University	Minhang Hosptial, Fudan University	October	2014	F		10		Otitis media	Ear discharge		PASS	PASS	PASS	PASS	PASS	3811418716	43	2047270	1861.7	87.29	67	87.55	Mogibacterium	0.72	12	3	180	7	15	2	10	6	1	22	2	0	2	<= 0.03	S	<= 0.5	S	S
GPS_CN_CPR_SPN745_I1	spn745	CN-CPRA	N	China	Jiangsu	Suzhou	Children's Hospital of Soochow University	Minhang Hosptial, Fudan University	September	2014	M		10		Otitis media	Ear discharge		PASS	PASS	PASS	PASS	PASS	2343276742	52	2098663	1116.55	96.16	10	89.85	Enterococcus	0	16	23F	81	4	4	2	4	4	1	1	15	12	18	2	S	1	I	S
GPS_CN_CPR_SPN746_I1	spn746	CN-CPRA	N	China	Jiangsu	Suzhou	Children's Hospital of Soochow University	Minhang Hosptial, Fudan University	October	2014	M		11		Meningitis	Blood		PASS	PASS	PASS	PASS	PASS	3040343442	50	2073889	1466.01	92.24	35	88.51	Cupriavidus	0.01	4	14	876	8	13	14	4	6	4	14	60	16	312	2	S	1	I	S
GPS_CN_CPR_SPN747_I1	spn747	CN-CPRA	N	China	Jiangsu	Suzhou	Children's Hospital of Soochow University	Minhang Hosptial, Fudan University	October	2014	M		4		Meningitis	Cerebrospinal fluid		PASS	PASS	PASS	PASS	PASS	2494986082	51	2072578	1203.8	92.22	36	88.25	Pseudomonas	0	4	14	876	8	13	14	4	6	4	14	60	16	312	2	S	1	I	S
GPS_CN_CPR_SPN748_I1	spn748	CN-CPRA	N	China	Jiangsu	Suzhou	Children's Hospital of Soochow University	Minhang Hosptial, Fudan University	October	2014	F	3	4		Otitis media	Ear discharge		PASS	PASS	PASS	PASS	PASS	1235712282	59	2082258	593.44	88.27	60	87.43	Enterococcus	0	1	19A	320	4	16	19	15	6	20	1	13	11	16	8	R	2	R	I
GPS_CN_CPR_SPN749_I1	spn749	CN-CPRA	N	China	Jiangsu	Suzhou	Children's Hospital of Soochow University	Minhang Hosptial, Fudan University	October	2014	M		9		Otitis media	Ear discharge		PASS	PASS	PASS	PASS	PASS	947858758	52	2084257	454.77	86.86	59	88.68	Vibrio	0	1	19A	320	4	16	19	15	6	20	1	13	11	16	8	R	2	R	I
GPS_CN_CPR_SPN750_I1	spn750	CN-CPRA	N	China	Jiangsu	Suzhou	Children's Hospital of Soochow University	Minhang Hosptial, Fudan University	October	2014	F	1			Otitis media	Ear discharge		PASS	PASS	PASS	PASS	PASS	1233751010	55	2041945	604.2	86.73	55	90.3	Vibrio	0	1	19A	320	4	16	19	15	6	20	1	13	11	16	8	R	2	R	I
GPS_CN_CPR_SPN751_I1	spn751	CN-CPRA	N	China	Jiangsu	Suzhou	Children's Hospital of Soochow University	Minhang Hosptial, Fudan University	October	2014	M	3			Otitis media	Ear discharge		PASS	PASS	PASS	PASS	PASS	1243850412	51	2083911	596.88	88.24	56	89.19	Lactobacillus	0	1	19A	320	4	16	19	15	6	20	1	13	11	16	8	R	2	R	I
GPS_CN_CPR_SPN753_I1	spn753	CN-CPRA	N	China	Jiangsu	Suzhou	Children's Hospital of Soochow University	Minhang Hosptial, Fudan University	November	2014	F		8		Bacteremia	Blood		PASS	PASS	PASS	PASS	PASS	1311900540	37	2101572	624.24	92.31	60	89.94	Enterococcus	0.02	10	23F	5033	12	19	2	17	6	1	14	13	31	73	1	S	1	I	S
GPS_CN_CPR_SPN754_I1	spn754	CN-CPRA	N	China	Jiangsu	Suzhou	Children's Hospital of Soochow University	Minhang Hosptial, Fudan University	November	2014	M	4			Pneumonia	Pleural Fluid		PASS	PASS	PASS	PASS	PASS	1047918466	51	2084346	502.75	86.72	59	88.25	Vibrio	0	1	19A	320	4	16	19	15	6	20	1	13	11	16	8	R	2	R	I
GPS_CN_CPR_SPN755_I1	spn755	CN-CPRA	N	China	Jiangsu	Suzhou	Children's Hospital of Soochow University	Minhang Hosptial, Fudan University	November	2014	M	3			Bronchitis	Blood		PASS	PASS	PASS	PASS	PASS	1968254148	53	2152068	914.58	89.82	82	84.62	Enterococcus	0.05	152	15C	3397	7	187	122	87	17	1	290	226	280	497	0.5	S	1	I	S
GPS_CN_CPR_SPN756_I1	spn756	CN-CPRA	N	China	Jiangsu	Suzhou	Children's Hospital of Soochow University	Minhang Hosptial, Fudan University	November	2014	F		9		Otitis media	Ear discharge		PASS	PASS	PASS	PASS	PASS	1399171182	44	2044991	684.19	86.82	53	91.09	Enterococcus	0	1	19A	320	4	16	19	15	6	20	1	13	11	16	8	R	2	R	I
GPS_CN_CPR_SPN757_I1	spn757	CN-CPRA	N	China	Jiangsu	Suzhou	Children's Hospital of Soochow University	Minhang Hosptial, Fudan University	November	2014	F	2			Otitis media	Ear discharge		PASS	PASS	PASS	PASS	PASS	1089788434	44	2034120	535.75	86.64	49	91.1	Vibrio	0	1	19A	320	4	16	19	15	6	20	1	13	11	16	8	R	2	R	I
GPS_CN_CPR_SPN758_I1	spn758	CN-CPRA	N	China	Jiangsu	Suzhou	Children's Hospital of Soochow University	Minhang Hosptial, Fudan University	October	2014	F	4			Sepsis	Blood		PASS	PASS	PASS	PASS	PASS	2043466272	40	2103797	971.32	96.18	8	90.59	Vibrio	0	16	23F	81	4	4	2	4	4	1	1	15	12	18	2	S	1	I	S
GPS_CN_CPR_SPN760_I1	spn760	CN-CPRA	N	China	Jiangsu	Suzhou	Children's Hospital of Soochow University	Minhang Hosptial, Fudan University	November	2014	F		7		Otitis media	Ear discharge		PASS	PASS	PASS	PASS	PASS	1332756810	56	2025300	658.05	86.74	60	89.48	Vibrio	0	1	19A	320	4	16	19	15	6	20	1	13	11	16	8	R	2	R	I
GPS_CN_CPR_SPN761_I1	spn761	CN-CPRA	N	China	Jiangsu	Suzhou	Children's Hospital of Soochow University	Minhang Hosptial, Fudan University	November	2014	M	4			Pneumonia	Pleural Fluid		PASS	PASS	PASS	PASS	PASS	1108639828	52	2085062	531.7	86.85	55	88.07	Vibrio	0	1	19A	320	4	16	19	15	6	20	1	13	11	16	8	R	2	R	I
GPS_CN_CPR_SPN762_I1	spn762	CN-CPRA	N	China	Jiangsu	Suzhou	Children's Hospital of Soochow University	Minhang Hosptial, Fudan University	November	2014	M	3			Sepsis	Blood		PASS	PASS	PASS	PASS	PASS	1378035474	48	2089915	659.37	91.97	59	89.35	Vibrio	0	4	14	12437	8	511	14	4	6	4	14	60	16	312	2	S	1	I	S
GPS_CN_CPR_SPN763_I1	spn763	CN-CPRA	N	China	Jiangsu	Suzhou	Children's Hospital of Soochow University	Minhang Hosptial, Fudan University	November	2014	F	2			Otitis media	Ear discharge		PASS	PASS	PASS	PASS	PASS	1009781378	50	2041783	494.55	86.89	51	91.16	Enterococcus	0	1	19A	320	4	16	19	15	6	20	1	13	11	16	8	R	2	R	I
GPS_CN_CPR_SPN764_I1	spn764	CN-CPRA	N	China	Jiangsu	Suzhou	Children's Hospital of Soochow University	Minhang Hosptial, Fudan University	November	2014	F		7		Otitis media	Ear discharge		PASS	PASS	PASS	PASS	PASS	1068323656	60	2097760	509.26	86.53	64	85.58	Vibrio	0	1	19F	320	4	16	19	15	6	20	1	13	11	16	8	R	2	R	I
GPS_CN_CPR_SPN765_I1	spn765	CN-CPRA	N	China	Jiangsu	Suzhou	Children's Hospital of Soochow University	Minhang Hosptial, Fudan University	November	2014	F	1			Meningitis	Blood		PASS	PASS	PASS	PASS	PASS	1061362562	44	2074050	511.73	92.05	32	89.39	Bacillus	0	4	14	876	8	13	14	4	6	4	14	60	16	312	2	S	1	I	S
GPS_CN_CPR_SPN766_I1	spn766	CN-CPRA	N	China	Jiangsu	Suzhou	Children's Hospital of Soochow University	Minhang Hosptial, Fudan University	November	2014	M		6		Meningitis	Blood		PASS	PASS	PASS	PASS	PASS	817417810	46	2108188	387.73	89.9	73	87.34	Enterococcus	0.06	230	9N	9063	2	8	70	16	6	28	18	0	0	NEW	<= 0.03	S	<= 0.5	S	S
GPS_CN_CPR_SPN767_I1	spn767	CN-CPRA	N	China	Jiangsu	Suzhou	Children's Hospital of Soochow University	Minhang Hosptial, Fudan University	November	2014	M		6		Meningitis	Cerebrospinal fluid		PASS	PASS	PASS	PASS	PASS	1042251430	40	2106988	494.66	89.85	64	88.17	Enterococcus	0.06	230	9N	9063	2	8	70	16	6	28	18	0	0	NEW	<= 0.03	S	<= 0.5	S	S
GPS_CN_CPR_SPN768_I1	spn768	CN-CPRA	N	China	Jiangsu	Suzhou	Children's Hospital of Soochow University	Minhang Hosptial, Fudan University	January	2016	M		12		Otitis media	Ear discharge		PASS	PASS	PASS	PASS	PASS	1920957602	59	2075590	925.49	86.59	57	85.32	Bacillus	0.01	1	19A	320	4	16	19	15	6	20	1	13	11	16	8	R	2	R	I
GPS_CN_CPR_SPN769_I1	spn769	CN-CPRA	N	China	Jiangsu	Suzhou	Children's Hospital of Soochow University	Minhang Hosptial, Fudan University	February	2016	M	2			Otitis media	Ear discharge		PASS	PASS	PASS	PASS	PASS	1306768408	49	2044683	639.1	86.55	58	87.9	Acinetobacter	0.66	1	19F	271	4	16	19	15	6	20	26	13	11	33	8	R	4	R	R
GPS_CN_CPR_SPN770_I1	spn770	CN-CPRA	N	China	Jiangsu	Suzhou	Children's Hospital of Soochow University	Minhang Hosptial, Fudan University	September	2017	M	2			Otitis media	Ear discharge		PASS	PASS	PASS	PASS	PASS	905884328	66	2078078	435.92	87.44	62	84.01	Escherichia	0.04	1	19F	271	4	16	19	15	6	20	26	13	11	33	8	R	4	R	R
GPS_CN_CPR_SPN771_I1	spn771	CN-CPRA	N	China	Jiangsu	Suzhou	Children's Hospital of Soochow University	Minhang Hosptial, Fudan University	December	2015	F		6		Meningitis	Blood		PASS	PASS	PASS	PASS	PASS	965674790	61	2076639	465.01	89.01	63	86.72	Enterococcus	0.06	856	6D	15701	488	42	4	39	39	104	14	226	280	497	0.5	S	1	I	S
GPS_CN_CPR_SPN772_I1	spn772	CN-CPRA	N	China	Jiangsu	Suzhou	Children's Hospital of Soochow University	Minhang Hosptial, Fudan University	June	2015	M	3			Meningitis	Cerebrospinal fluid		PASS	PASS	PASS	PASS	PASS	1056976108	52	2075137	509.35	86.62	65	86.77	Pseudomonas	0.01	1	19A	320	4	16	19	15	6	20	1	13	11	16	8	R	2	R	I
GPS_CN_CPR_SPN773_I1	spn773	CN-CPRA	N	China	Jiangsu	Suzhou	Children's Hospital of Soochow University	Minhang Hosptial, Fudan University	March	2015	F		7		Otitis media	Ear discharge		PASS	PASS	PASS	PASS	PASS	1069624418	73	2052624	521.1	86.6	64	85.02	Pseudomonas	0.01	1	19A	320	4	16	19	15	6	20	1	13	11	16	8	R	2	R	I
GPS_CN_CPR_SPN774_I1	spn774	CN-CPRA	N	China	Jiangsu	Suzhou	Children's Hospital of Soochow University	Minhang Hosptial, Fudan University	January	2015	F		8		Meningitis	Cerebrospinal fluid		PASS	PASS	PASS	PASS	PASS	1161228694	61	2126757	546	88.93	67	85.97	Pseudomonas	0	23	6E(6B)	90	5	6	1	2	6	3	4	34	89	56	1	S	1	I	S
GPS_CN_CPR_SPN775_I1	spn775	CN-CPRA	N	China	Jiangsu	Suzhou	Children's Hospital of Soochow University	Minhang Hosptial, Fudan University	September	2018	F	4			Sepsis	Blood		PASS	PASS	PASS	PASS	PASS	1243617750	62	2098596	592.59	90.68	67	88.53	Pseudomonas	0.01	14	23F	-	15	29	4	21	30	1	300	13	11	NEW	8	R	1	I	S
GPS_CN_CPR_SPN776_I1	spn776	CN-CPRA	N	China	Jiangsu	Suzhou	Children's Hospital of Soochow University	Minhang Hosptial, Fudan University	March	2018	F		8		Meningitis	Cerebrospinal fluid		PASS	PASS	PASS	PASS	PASS	1147332942	42	2114525	542.59	92.08	40	87.07	Staphylococcus	0	4	14	4749	7	13	14	4	6	4	14	60	16	312	2	S	1	I	S
GPS_CN_CPR_SPN777_I1	spn777	CN-CPRA	N	China	Jiangsu	Suzhou	Children's Hospital of Soochow University	Minhang Hosptial, Fudan University	March	2018	F		8		Meningitis	Blood		PASS	PASS	PASS	PASS	PASS	1172692720	35	2116911	553.96	92.05	41	87.23	Cupriavidus	0	4	14	4749	7	13	14	4	6	4	14	60	16	312	2	S	1	I	S
GPS_CN_CPR_SPN778_I1	spn778	CN-CPRA	N	China	Jiangsu	Suzhou	Children's Hospital of Soochow University	Minhang Hosptial, Fudan University	March	2018	M	6			Sepsis	Blood		PASS	PASS	PASS	PASS	PASS	1011092988	60	2085042	484.92	88.11	85	85.55	Pseudomonas	0	9	14	2248	6	5	36	12	17	21	14	13	261	20	2	S	1	I	S
GPS_CN_CPR_SPN779_I1	spn779	CN-CPRA	N	China	Jiangsu	Suzhou	Children's Hospital of Soochow University	Minhang Hosptial, Fudan University	February	2018	F	4			Bacteremia	Blood		PASS	PASS	PASS	PASS	PASS	955133594	56	2046370	466.74	87.15	49	90.48	Bacillus	0.02	1	19A	320	4	16	19	15	6	20	1	13	11	16	8	R	2	R	I
GPS_CN_CPR_SPN780_I1	spn780	CN-CPRA	N	China	Jiangsu	Suzhou	Children's Hospital of Soochow University	Minhang Hosptial, Fudan University	January	2018	F	3			Pneumonia	Blood		PASS	PASS	PASS	PASS	PASS	1668077516	45	2115728	788.41	92.22	43	87.58	Vibrio	0	4	14	876	8	13	14	4	6	4	14	60	16	312	2	S	1	I	S
GPS_CN_CPR_SPN781_I1	spn781	CN-CPRA	N	China	Jiangsu	Suzhou	Children's Hospital of Soochow University	Minhang Hosptial, Fudan University	April	2014	M	2			Otitis media	Ear discharge		PASS	PASS	PASS	PASS	PASS	1054214462	71	2075614	507.9	86.69	62	85.12	Pseudomonas	0	1	19A	320	4	16	19	15	6	20	1	13	11	16	8	R	2	R	I
GPS_CN_CPR_SPN782_I1	spn782	CN-CPRA	N	China	Jiangsu	Suzhou	Children's Hospital of Soochow University	Minhang Hosptial, Fudan University	April	2014	F	2			Otitis media	Ear discharge		PASS	PASS	PASS	PASS	PASS	1361117188	68	2161354	629.75	87.98	61	83.78	Enterococcus	0.01	1	19F	9124	15	16	19	15	6	20	575	13	14	NEW	8	R	1	I	S
GPS_CN_CPR_SPN783_I1	spn783	CN-CPRA	N	China	Jiangsu	Suzhou	Children's Hospital of Soochow University	Minhang Hosptial, Fudan University	April	2014	F	1			Otitis media	Ear discharge		PASS	PASS	PASS	PASS	PASS	1124135108	71	2039598	551.15	86.55	70	85.4	Pseudomonas	0	1	19A	320	4	16	19	15	6	20	1	13	11	16	8	R	2	R	I
GPS_CN_CPR_SPN784_I1	spn784	CN-CPRA	N	China	Jiangsu	Suzhou	Children's Hospital of Soochow University	Minhang Hosptial, Fudan University	April	2014	M		7		Otitis media	Ear discharge		PASS	PASS	PASS	PASS	PASS	1294065750	26	2014209	642.46	86.66	60	89.05	Clostridioides	0.01	224	8	3500	15	15	34	16	6	12	262	50	0	0	<= 0.03	S	<= 0.5	S	S
GPS_CN_CPR_SPN785_I1	spn785	CN-CPRA	N	China	Jiangsu	Suzhou	Children's Hospital of Soochow University	Minhang Hosptial, Fudan University	April	2014	M	3			Otitis media	Blood		PASS	PASS	PASS	PASS	PASS	1411801968	55	2081622	678.22	86.69	55	85.64	Vibrio	0	1	19A	320	4	16	19	15	6	20	1	13	11	16	8	R	2	R	I
GPS_CN_CPR_SPN786_I1	spn786	CN-CPRA	N	China	Jiangsu	Suzhou	Children's Hospital of Soochow University	Minhang Hosptial, Fudan University	January	2014	M	2			Bacteremia	Blood		PASS	PASS	PASS	PASS	PASS	1789572826	49	2150532	832.15	89.41	61	87.89	Staphylococcus	0	23	6E(6B)	90	5	6	1	2	6	3	4	34	89	56	1	S	1	I	S
GPS_CN_CPR_SPN788_I1	spn788	CN-CPRA	N	China	Jiangsu	Suzhou	Children's Hospital of Soochow University	Minhang Hosptial, Fudan University	May	2022	M	2			Otitis media	Ear discharge		PASS	PASS	PASS	PASS	PASS	2266428528	54	2081475	1088.85	86.69	67	88.14	Enterococcus	0.01	1	19F	236	15	16	19	15	6	20	26	13	16	47	2	S	1	I	S
GPS_CN_CPR_SPN789_I1	spn789	CN-CPRA	N	China	Jiangsu	Suzhou	Children's Hospital of Soochow University	Minhang Hosptial, Fudan University	December	2016	F	2			Otitis media	Ear discharge		PASS	PASS	PASS	PASS	PASS	1097651612	63	2008807	546.41	86.63	64	83.74	Sinorhizobium	0.01	1	19A	320	4	16	19	15	6	20	1	13	11	16	8	R	2	R	I
GPS_CN_CPR_SPN790_I1	spn790	CN-CPRA	N	China	Jiangsu	Suzhou	Children's Hospital of Soochow University	Minhang Hosptial, Fudan University	October	2022	F	2			Sepsis	Blood		PASS	PASS	PASS	PASS	PASS	1371919506	59	2172656	631.44	90.54	68	86.24	Enterococcus	0.06	23	6E(6B)	90	5	6	1	2	6	3	4	34	32	43	1	S	<= 0.5	S	S
GPS_CN_CPR_SPN791_I1	spn791	CN-CPRA	N	China	Jiangsu	Suzhou	Children's Hospital of Soochow University	Minhang Hosptial, Fudan University	May	2017	M		11		Otitis media	Ear discharge		PASS	PASS	PASS	PASS	PASS	1228909490	38	2076975	591.68	88.68	61	87.52	Enterococcus	0.07	215	35F	3465	5	8	29	1	9	14	14	11	NEW	375	<= 0.03	S	<= 0.5	S	S
GPS_CN_CPR_SPN792_I1	spn792	CN-CPRA	N	China	Jiangsu	Suzhou	Children's Hospital of Soochow University	Minhang Hosptial, Fudan University	January	2015	M		10		Otitis media	Ear discharge		PASS	PASS	PASS	PASS	PASS	1428599762	55	2172945	657.44	88.23	58	85.59	Pseudomonas	0.01	1	19F	236	15	16	19	15	6	20	26	13	16	47	2	S	1	I	S
GPS_CN_CPR_SPN793_I1	spn793	CN-CPRA	N	China	Jiangsu	Suzhou	Children's Hospital of Soochow University	Minhang Hosptial, Fudan University	January	2015	F	2			Otitis media	Ear discharge		PASS	PASS	PASS	PASS	PASS	1324521138	69	2075970	638.02	86.72	65	84.77	Campylobacter	0.02	1	19F	271	4	16	19	15	6	20	26	13	11	33	8	R	4	R	R
GPS_CN_CPR_SPN794_I1	spn794	CN-CPRA	N	China	Jiangsu	Suzhou	Children's Hospital of Soochow University	Minhang Hosptial, Fudan University	January	2015	F		11		Otitis media	Ear discharge		PASS	PASS	PASS	PASS	PASS	1366937028	65	2033459	672.22	86.42	61	85.76	Pseudomonas	0.01	1	19F	271	4	16	19	15	6	20	26	13	11	33	8	R	4	R	R
[truncated: 53 more columns]
